# Supplementary material for: Comparing the Metabolic Characteristics of Hyacinth Bean (Lablab purpureus L.) Seeds from Five Local Varieties by UHPLC-QE HF HRMS
Source: Foods. 2025 May 29;14(11):1939. doi: 10.3390/foods14111939 (PMC12154551; doi:10.3390/foods14111939)
Supplement: Supplementary file 1 [file foods-14-01939-s001.zip]

Archive with 4 entries (3 files):
- foods-3626359-supplementary/supplementary files/
- foods-3626359-supplementary/supplementary files/Figure S1.pdf
- foods-3626359-supplementary/supplementary files/Table S1 Environment Characterization information.pdf
- foods-3626359-supplementary/supplementary files/Table S2-S5.xlsx
