# Supplementary material for: Comparing the Metabolic Characteristics of Hyacinth Bean (Lablab purpureus L.) Seeds from Five Local Varieties by UHPLC-QE HF HRMS
Source: Foods. 2025 May 29;14(11):1939. doi: 10.3390/foods14111939 (PMC12154551; doi:10.3390/foods14111939)
Supplement: Supplementary file 1 [file foods-14-01939-s001.zip › foods-3626359-supplementary/supplementary files/Table S2-S5.xlsx]

## Sheet: Table S2
Table S2 The metabolomics data of five hyacinth beans seeds
ID	aMS2 name	CAS	Formula	Type	Class	MS2_score	level	mz	rt	YLW1	YLW2	YLW3	SLW1	SLW2	SLW3	SCLW1	SCLW2	SCLW3	SLP1	SLP2	SLP3	SP1	SP2	SP3
ML-1	Aurantiamide acetate	56121-42-7	C27H28N2O4	POS	Amino acids and Peptides	3.97	level1	445.213	242.4	0.0850005	0.0501109	0.0611246	0.297008	0.310387	0.242014	4.14884	3.91603	4.15017	0.430628	0.513583	0.515781	0.376819	0.385213	0.405343
ML-2	4-Aminobutyric acid	56-12-2	C4H9NO2	NEG	Amino acids and Peptides	3.95	level1	102.056	23.7	126.345	116.82	111.515	183.924	189.561	206.411	273.626	289.858	331.546	2267.34	2203.88	2098.18	3040.01	3012.76	3142.63
ML-3	gamma-Glutamylphenylalanine	7432-24-8	C14H18N2O5	POS	Amino acids and Peptides	3.94	level1	295.129	93.8	24.2018	22.9324	23.3306	55.7321	60.2907	65.6688	27.2568	22.7466	26.4617	30.8752	33.279	31.6361	71.5007	56.474	76.7758
ML-4	Tyrosine O-sulfate	956-46-7	C9H11NO6S	NEG	Amino acids and Peptides	3.94	level1	260.024	26.3	431.712	427.197	324.962	354.696	336.395	323.646	313.837	234.25	261.618	166.122	143.803	233.865	294.818	253.067	208.622
ML-5	3-Amino-4-methylpentanoic acid	5699-54-7	C6H13NO2	NEG	Amino acids and Peptides	3.93	level1	130.088	27.7	1106.85	1134.14	939.774	324.875	368.273	401.049	3044.69	3014.05	2957.08	4949.38	5058.93	5025.96	4644.37	4610.6	4713.4
ML-6	N-Acetylalanine	139146-66-0	C5H9NO3	NEG	Amino acids and Peptides	3.93	level1	130.051	26.4	2914.49	3115.41	2802.89	4027.93	3573.11	4155.67	1913	1902.65	2133.74	1662.52	1435.72	1473.47	1462.19	1211.11	1498.69
ML-7	Phenylalanine	63-91-2	C9H11NO2	POS	Amino acids and Peptides	3.92	level1	166.086	33.6	94.8723	97.2063	91.9872	41.2859	37.2411	41.1649	203.657	199.792	229.18	180.763	97.2453	103.595	182.714	177.232	191.025
ML-8	3-amino-5-hydroxy-benzoic acid	76045-71-1	C7H7NO3	NEG	Amino acids and Peptides	3.92	level1	152.036	37.1	135.905	131.864	148.019	156.695	155.53	160.435	428.848	422.909	387.436	697.162	677.865	710.818	1184.5	1168.95	1123.43
ML-9	Leucine	61-90-5	C6H13NO2	POS	Amino acids and Peptides	3.91	level1	132.102	26.3	76.6964	71.8158	69.67	68.7792	68.4225	68.3287	220.469	209.78	220.188	304.03	299.887	317.653	264.728	251.286	300.124
ML-10	Pyroglutamic acid	98-79-3	C5H7NO3	NEG	Amino acids and Peptides	3.91	level1	128.035	26.4	29856.2	30951.5	28434.7	21723.2	22190.1	23212.3	8136.59	8214.23	9022.88	13598.7	12871.6	12989.6	15923.6	16055.7	16626.5
ML-11	Isoleucine	73-32-5	C6H13NO2	POS	Amino acids and Peptides	3.9	level1	132.102	26.3	76.6964	71.8158	69.67	68.7792	68.4225	68.3287	220.469	209.78	220.188	304.03	299.887	317.653	264.728	251.286	300.124
ML-12	N-Acetylphenylalanine	2018-61-3	C11H13NO3	NEG	Amino acids and Peptides	3.9	level1	206.083	160.6	721.687	720.58	730.081	233.78	283.266	291.566	4004.95	4673.24	4784.48	3151.16	3159.17	3343.43	4149.74	4338.03	4324.66
ML-13	gamma-Glutamylmethionine	17663-87-5	C10H18N2O5S	NEG	Amino acids and Peptides	3.9	level1	277.087	37.4	5813.86	5545.97	6304.73	1557.31	2273.67	2241.25	309.771	362.61	315.416	691.952	873.797	686.677	2506.69	2593.44	2355.3
ML-14	2,2'-Iminodiacetic acid	142-73-4	C4H7NO4	NEG	Amino acids and Peptides	3.9	level1	132.03	23.1	5172.86	5069.23	4982	3620.92	3791.49	3597.3	4182.3	5913.38	3826.78	1466.6	1622.04	1856	1970.76	2092.66	1788.5
ML-15	Pipecolic acid	3105-95-1	C6H11NO2	POS	Amino acids and Peptides	3.89	level1	130.086	25.1	2127.39	2050.03	2005.22	2639.86	2986.59	2981.04	5739.11	5763.8	6076.14	4857.76	4752.21	5008.02	6281.03	5755.52	6394.24
ML-16	N-benzoyl-L-aspartic acid	4631-12-3	C11H11NO5	POS	Amino acids and Peptides	3.89	level1	238.071	139	16.3708	14.7104	15.9934	13.3766	15.5542	13.8005	115.884	108.171	110.05	12.3553	11.6916	12.4003	38.0765	34.6979	34.0713
ML-17	Sarcosine	107-97-1	C3H7NO2	POS	Amino acids and Peptides	3.89	level1	90.055	25	2.99188	2.76284	2.63007	7.21529	7.43677	8.14754	27.0091	26.4385	27.9814	33.181	32.3065	35.3287	36.6873	36.6471	38.0607
ML-18	Betaine	107-43-7	C5H11NO2	POS	Amino acids and Peptides	3.89	level1	118.086	25	29.0951	25.9474	25.9447	32.1522	34.5469	33.0889	87.868	88.1426	90.9646	199.542	196.423	207.125	211.753	194.239	209.762
ML-19	Lysine, N2,N6-diacetyl-	35436-74-9	C10H18N2O4	NEG	Amino acids and Peptides	3.89	level1	229.12	45.1	33.2246	29.5003	37.683	68.9698	69.8522	67.8576	127.838	95.673	116.389	90.8649	141.52	97.4666	152.228	153.891	174.452
ML-20	2-Aminobutyric acid	1492-24-6	C4H9NO2	NEG	Amino acids and Peptides	3.88	level1	102.056	23.7	126.345	156.82	111.515	183.924	189.561	206.411	273.626	289.858	331.546	2267.34	2203.88	2098.18	3040.01	3012.76	3142.63
ML-21	Tyrosine	60-18-4	C9H11NO3	POS	Amino acids and Peptides	3.88	level1	182.081	26.3	16.013	16.8079	17.2791	13.8312	15.1499	14.5608	58.8224	55.3088	59.0591	34.6441	32.6222	33.8255	29.6372	27.4474	35.1449
ML-22	Proline	147-85-3	C5H9NO2	POS	Amino acids and Peptides	3.88	level1	116.071	25	42.1033	36.7062	36.9633	34.7695	36.3156	36.6751	101.11	96.731	104.245	70.4509	68.325	72.3452	83.1085	82.5204	85.821
ML-23	Glutamate	56-86-0	C5H9NO4	NEG	Amino acids and Peptides	3.88	level1	146.046	23.1	2823.96	2944.62	2796.9	2539.7	2055.35	2079.28	3419.5	3930.5	3509.87	3983.93	3549.6	3669.65	3934.13	4308.98	4276.62
ML-24	beta-Alanine	107-95-9	C3H7NO2	NEG	Amino acids and Peptides	3.88	level1	88.0405	23	6695.45	6163.69	6884.5	1074.05	1015.1	1192.17	3311.26	3269.72	3284.52	4563.86	4294.37	4233.94	5533.17	5130.48	5413.79
ML-25	Dimethylglycine	1118-68-9	C4H9NO2	NEG	Amino acids and Peptides	3.87	level1	102.056	23.7	126.345	156.82	111.515	183.924	189.561	206.411	273.626	289.858	331.546	2267.34	2203.88	2098.18	3040.01	3012.76	3142.63
ML-26	Histidine	71-00-1	C6H9N3O2	NEG	Amino acids and Peptides	3.87	level1	154.062	23	289.152	388.743	311.63	117.798	101.879	110.973	306.86	297.871	364.54	755.786	576.595	600.646	816.023	819.221	793.95
ML-27	Glutathione	70-18-8	C10H17N3O6S	NEG	Amino acids and Peptides	3.87	level1	306.077	28.3	54.4556	63.7928	52.8922	172.836	188.001	205.376	64982.9	66914.3	67204.4	55289.2	55267.5	56240.9	78407.3	75800.6	81863.7
ML-28	Homoserine	672-15-1	C4H9NO3	NEG	Amino acids and Peptides	3.86	level1	118.051	23	473.37	554.498	514.594	193.498	208.774	182.924	673.145	562.951	669.708	1158.13	1154.68	1095.51	1539.92	1487.28	1604.11
ML-29	Serine	56-45-1	C3H7NO3	NEG	Amino acids and Peptides	3.86	level1	104.035	23.7	164.017	179.419	161.757	163.365	144.503	165.159	600.199	641.359	753.358	862.851	797.331	788.585	1130.5	1136.52	1202.31
ML-30	4-(dimethylamino)butanoate	693-11-8	C6H13NO2	NEG	Amino acids and Peptides	3.85	level1	130.088	27.7	1106.85	1134.14	939.774	624.875	668.273	701.049	3044.69	3014.05	2957.08	4949.38	5058.93	5025.96	4644.37	4610.6	4713.4
ML-31	N-Acetyl-beta-alanine	3025-95-4	C5H9NO3	NEG	Amino acids and Peptides	3.85	level1	130.051	26.4	2914.49	3115.41	2802.89	4027.93	4573.11	4155.67	1913	1902.65	2133.74	1662.52	1435.72	1473.47	1462.19	1211.11	1498.69
ML-32	gamma-Glutamylleucine	2566-39-4	C11H20N2O5	POS	Amino acids and Peptides	3.85	level1	261.145	74.7	627.419	675.451	652.595	931.856	965.53	938.351	166.812	158.228	170.159	580.606	561.15	551.688	733.549	701.594	713.359
ML-33	Isobutyrylglycine	15926-18-8	C6H11NO3	NEG	Amino acids and Peptides	3.85	level1	144.067	29.4	549.862	641.482	581.998	1828.2	2175.25	2235.47	582.48	639.282	617.174	934.149	814.47	926.599	874.56	854.716	1046.05
ML-34	Asparagine	70-47-3	C4H8N2O3	NEG	Amino acids and Peptides	3.85	level1	131.046	23	1431.67	1749.7	1543.68	859.289	759.895	785.801	2133.37	2138.61	2215.3	7467.47	7219.4	7073.08	18843.6	18938	19484.4
ML-35	3-Amino-3-(4-hydroxyphenyl)propanoic acid	6049-54-3	C9H11NO3	POS	Amino acids and Peptides	3.84	level1	182.081	26.3	16.013	16.8079	17.2791	13.8312	15.1499	14.5608	58.8224	55.3088	59.0591	34.6441	32.6222	33.8255	29.6372	27.4474	35.1449
ML-36	1-Aminocyclopropane-1-carboxylic acid	22059-21-8	C4H7NO2	NEG	Amino acids and Peptides	3.84	level1	100.04	27.7	345.811	325.98	286.297	1180.42	1139.19	1238.25	9.36623	13.325	13.8953	33.8526	32.6925	40.5997	46.4688	41.1521	43.2637
ML-37	(2S)-2-amino-4-benzyloxy-4-oxo-butanoic acid	2177-63-1	C11H13NO4	POS	Amino acids and Peptides	3.84	level1	206.081	160.4	2.31001	2.14442	1.77955	2.19667	2.38833	2.55487	8.923	8.03901	8.91468	2.46827	2.27325	2.48807	3.09828	4.1212	3.28708
ML-38	Aspartate	56-84-8	C4H7NO4	POS	Amino acids and Peptides	3.84	level1	134.045	26.4	25.1433	19.9046	19.6369	18.6316	18.3918	19.8975	17.8772	16.2025	20.0036	7.31164	7.22015	7.21203	7.20632	9.19655	10.289
ML-39	Linamarin	554-35-8	C10H17NO6	NEG	Amino acids and Peptides	3.84	level1	246.099	38.5	25.7691	26.0245	30.4275	122.366	110.393	107.104	1856.88	1806.5	2039.31	2008.74	2052.67	1918.61	2763.98	2544.67	2953.34
ML-40	5-Aminosalicylic Acid	89-57-6	C7H7NO3	NEG	Amino acids and Peptides	3.82	level1	152.036	37.1	135.905	131.864	148.019	116.695	115.53	110.435	428.848	422.909	387.436	697.162	677.865	710.818	1184.5	1168.95	1123.43
ML-41	Gly-Val	1963-21-9	C7H14N2O3	NEG	Amino acids and Peptides	3.82	level1	173.093	27.1	1240.37	1184.91	1141.53	626.39	742.301	633.659	682.245	724.291	708.9	2493.82	2175.09	2154.24	38.9155	110.911	116.578
ML-42	2-Aminoadipic acid	542-32-5	C6H11NO4	NEG	Amino acids and Peptides	3.82	level1	160.062	25.7	612.935	695.073	628.522	886.544	958.486	915.683	677.866	500.651	569.09	576.898	527.926	527.333	601.38	634.137	740.756
ML-43	Diglycine	556-50-3	C4H8N2O3	NEG	Amino acids and Peptides	3.81	level1	131.046	23	1431.67	1749.7	1543.68	859.289	759.895	785.801	2133.37	2138.61	2215.3	7467.47	7219.4	7073.08	18843.6	18938	19484.4
ML-44	N,N-Dimethylarginine (ADMA)	30315-93-6	C8H18N4O2	POS	Amino acids and Peptides	3.81	level1	203.15	29.6	226.874	186.333	164.94	75.3977	74.5281	73.6455	23.3929	24.9027	19.7368	2.80212	2.80985	3.83883	7.41221	7.58954	7.03463
ML-45	Glycylleucine	869-19-2	C8H16N2O3	NEG	Amino acids and Peptides	3.81	level1	187.109	33.7	138.141	150.894	139.107	61.3425	80.2705	72.7544	81.8711	75.3596	98.3812	93.8647	98.9927	78.7169	113.111	96.4241	116.68
ML-46	Pro-Gly	2578-57-6	C7H12N2O3	NEG	Amino acids and Peptides	3.81	level1	171.078	26.4	11459.2	11867.2	10741.8	7005.05	6654.14	7706.73	1758.47	1849.77	1872.31	2694.45	2713.93	2828.65	3240.26	3300.68	3402.63
ML-47	4-Hydroxyproline	51-35-4	C5H9NO3	NEG	Amino acids and Peptides	3.8	level1	130.051	26.4	2914.49	3115.41	2802.89	4027.93	4573.11	4155.67	1913	1902.65	2133.74	1662.52	1435.72	1473.47	1462.19	1211.11	1498.69
ML-48	N6-Acetyllysine	692-04-6	C8H16N2O3	NEG	Amino acids and Peptides	3.79	level1	187.109	33.7	98.141	110.894	119.107	61.3425	70.2705	62.7544	81.8711	75.3596	98.3812	93.8647	98.9927	78.7169	113.111	96.4241	116.68
ML-49	Abrine	21339-55-9	C12H14N2O2	POS	Amino acids and Peptides	3.79	level1	219.113	59.2	2.04456	2.02362	1.85894	1.82604	1.91197	1.90027	1.91898	1.87815	1.93414	0.136676	1.83081	0.0829075	2.50339	2.32945	2.84816
ML-50	Prolylalanine	6422-36-2	C8H14N2O3	NEG	Amino acids and Peptides	3.77	level1	185.093	36.9	10.6031	9.13332	8.16484	14.0774	15.7725	16.5942	34.7673	22.6772	25.8313	27.201	26.2743	14.9185	30.6033	36.2934	28.9539
ML-51	N-Methylglutamic acid	35989-16-3	C6H11NO4	NEG	Amino acids and Peptides	3.77	level1	142.051	27.7	3314.6	3714.71	3063.86	9882.65	8546.42	9659.74	1106.11	1363.27	1311.52	645.808	598.862	675.894	642.399	672.465	740.941
ML-52	Tryptophan	73-22-3	C11H12N2O2	POS	Amino acids and Peptides	3.76	level1	205.097	51.6	190.78	186.924	178.632	182.178	187.077	189.411	502.908	476.106	477.308	734.277	740.944	764.238	1116.71	1129.58	1191.57
ML-53	Allysine	1962-83-0	C6H11NO3	NEG	Amino acids and Peptides	3.74	level1	144.067	29.4	949.862	1041.48	881.998	1828.2	2275.25	1935.47	582.48	639.282	617.174	934.149	814.47	926.599	874.56	854.716	1046.05
ML-54	N-Acetyltryptophan	1218-34-4	C13H14N2O3	POS	Amino acids and Peptides	3.74	level1	247.108	176.9	2.91017	2.93867	2.77112	0.279471	0.247579	0.344695	1.78642	1.64387	1.64806	3.51155	3.74066	3.69242	5.73509	5.95671	6.58972
ML-55	N-Acetylvaline	96-81-1	C7H13NO3	NEG	Amino acids and Peptides	3.71	level1	158.083	42.6	194.252	237.589	213.308	310.825	286.907	340.891	1296.17	1354.62	1421.24	545.397	2348.97	2449.32	602.531	570.505	3097.43
ML-56	3-Hydroxyanthranilic acid	548-93-6	C7H7NO3	NEG	Amino acids and Peptides	3.7	level1	152.036	37.1	135.905	131.864	148.019	116.695	115.53	110.435	428.848	422.909	387.436	697.162	677.865	710.818	1184.5	1168.95	1123.43
ML-57	DL-Norvaline	760-78-1	C5H11NO2	POS	Amino acids and Peptides	3.7	level1	100.076	316.3	12.9133	11.0009	13.6005	7.24976	6.28229	7.70822	7.65115	11.821	11.6592	9.24538	6.74025	6.60771	12.0603	9.01007	9.70527
ML-58	2-Methylbutyrylglycine	52320-67-9	C7H13NO3	NEG	Amino acids and Peptides	3.69	level1	158.083	42.6	224.252	237.589	263.308	310.825	236.907	340.891	1296.17	1354.62	1421.24	545.397	2348.97	2449.32	602.531	570.505	3097.43
ML-59	N-(gamma-Glutamyl)ethanolamine	2650-74-0	C7H14N2O4	POS	Amino acids and Peptides	2.66	level2	191.102	162.6	13.3921	13.7265	12.6387	7.6412	8.38018	7.53093	33.1591	27.3843	32.1478	28.7843	25.5899	27.1641	45.4112	46.4526	45.5437
ML-60	N-ACETYL-SERINE	0	C5H9NO4	NEG	Amino acids and Peptides	2.59	level2	146.046	47.8	111.416	117.944	85.0766	93.6001	67.3553	69.5214	151.742	151.815	178.665	148.455	141.06	155.092	142.244	167.844	157.675
ML-61	L-N-(3-Carboxypropyl)glutamine	3183-72-0	C9H16N2O5	POS	Amino acids and Peptides	2.58	level2	233.113	25.7	30.3703	35.0987	27.6928	36.4959	39.7131	34.7239	10.3711	8.86619	9.13158	10.366	9.29389	10.7946	20.2738	16.8277	23.0459
ML-62	4-Acetamido-2-aminobutanoic_acid	1190-46-1	C6H12N2O3	POS	Amino acids and Peptides	2.54	level2	161.092	25	3.23282	3.40675	2.69501	2.99756	4.14112	3.89073	2.52216	2.3594	2.66403	2.64195	2.71537	2.92756	4.28634	4.05535	4.88026
ML-63	2,4-diamino-butyric_acid	305-62-4	C4H10N2O2	POS	Amino acids and Peptides	2.48	level2	119.082	354.1	6.83482	5.7291	5.49967	4.76755	5.16301	7.59575	5.48126	6.77172	6.62611	6.18273	5.71313	6.12789	6.45498	5.6209	5.11364
ML-64	Glutamyl-S-methylcysteine	0	C9H16N2O5S	POS	Amino acids and Peptides	2.26	level2	265.085	43.6	2962.95	3172.12	2855.49	1826.38	1746.99	2354.6	473.958	502.143	534.216	667.147	854.406	606.355	831.691	930.685	1038.35
ML-65	Canavanine	543-38-4	C5H12N4O3	POS	Amino acids and Peptides	2.21	level2	215.053	14.8	0.932988	0.959197	0.729278	0.295178	0.483694	0.385504	0.969265	0.802067	0.770323	9.6701	9.89148	8.78165	23.9058	20.4549	18.3871
ML-66	Ng-L-Glutamyl-L-aspartic_acid	16804-55-0	C9H14N2O7	POS	Amino acids and Peptides	2.17	level2	263.089	164.3	6.67571	6.42265	6.21651	8.4644	8.60774	8.69001	3.26735	2.91671	3.09517	3.64395	3.84846	3.71297	4.1223	3.76277	4.14494
ML-67	Djenkolic Acid	0	C7H14N2O4S2	NEG	Amino acids and Peptides	2.09	level2	253.036	177.8	287.682	277.05	318.197	371.112	396.108	356.021	1947.42	1894.66	1918.14	1646.09	1528.32	1596.03	5146.93	4955	5414.59
ML-68	2'-Deoxyguanosine 5'-monophosphate (dGMP)	312693-67-7	C10H14N5O7P	NEG	Carbohydrates	3.96	level1	346.056	29.6	2877.43	2967.46	2838.73	2062.83	1864.76	2405.58	938.634	1213.74	1358.21	1133.87	1014.51	1475.87	846.032	833.223	793.78
ML-69	D-Pinitol	10284-63-6	C7H14O6	NEG	Carbohydrates	3.95	level1	193.072	23.5	7833.43	7562.13	7134.66	6773.97	6415.04	6811.75	13883	12864.3	13754.7	14745.3	15325.2	14522	17298.1	15925.5	17486.5
ML-70	Raffinose	512-69-6	C18H32O16	NEG	Carbohydrates	3.95	level1	503.162	23.7	7779.85	6321.83	7572.24	12053.2	13188.2	12238.6	8422.57	8862.25	9125.51	6713.85	7112.55	6881.06	7586.89	7222.19	6380.9
ML-71	Stachyose	470-55-3	C24H42O21	NEG	Carbohydrates	3.95	level1	665.216	23.7	98555.9	99466.1	101369	82782.1	90006.6	83811.7	44477.6	38903.3	44145.4	43470.7	39018.5	37376.8	36129.5	35328.1	33286.3
ML-72	UDP-N-acetylglucosamine	528-04-1	C17H27N3O17P2	NEG	Carbohydrates	3.94	level1	606.075	31.7	1666.73	1151.86	1085.41	248.348	226.178	286.675	102.559	84.6945	82.3098	73.7259	55.5741	70.3071	3.36922	12.1394	11.3314
ML-73	Sucrose	57-50-1	C12H22O11	NEG	Carbohydrates	3.93	level1	341.109	24.4	69584.1	67010.5	62475.4	91431.6	85765.5	100845	212277	229239	252620	65231.8	69230.1	67502.5	59574.3	49772.8	50921.8
ML-74	(3R,4S,5S,6R)-6-[[(2S,3R,4S,5R,6R)-3,4,5-trihydroxy-6-[[(2S,3R,4S,5R,6R)-3,4,5-trihydroxy-6-(hydroxymethyl)tetrahydropyran-2-yl]oxymethyl]tetrahydropyran-2-yl]oxymethyl]tetrahydropyran-2,3,4,5-tetrol	13382-86-0	C18H32O16	POS	Carbohydrates	3.91	level1	505.176	26.9	29.1869	21.2127	17.8271	22.5538	19.8547	23.8874	13.3148	12.8516	12.0134	6.19422	5.88888	4.61233	5.55238	4.66777	5.19834
ML-75	D-Mannoheptulose	0	C7H14O7	NEG	Carbohydrates	3.91	level1	209.067	24.4	4238	4555.69	4834.73	3972.86	3633.64	3969.58	764.498	944.794	809.479	443.025	399.712	452.218	931.984	919.401	845.531
ML-76	Nicotinamide adenine dinucleotide (NAD)	53-84-9	C21H28N7O14P2	POS	Carbohydrates	3.9	level1	664.117	28.3	3.84589	3.558	3.11433	2.36865	2.71509	2.27368	2.80299	3.10081	2.64667	1.5832	1.01868	2.99381	0.933755	1.27529	1.2182
ML-77	Methyl β-D-Galactopyranoside	1824-94-8	C7H14O6	NEG	Carbohydrates	3.88	level1	193.072	23.5	7833.43	7562.13	7134.66	6773.97	6415.04	6811.75	13883	12864.3	13754.7	14745.3	15325.2	14522	17298.1	15925.5	17486.5
ML-78	Xylulose	551-84-8	C5H10O5	NEG	Carbohydrates	3.88	level1	149.046	24.4	1226.58	1195.83	1010.56	798.085	802.032	815.45	1117.92	871.594	993.75	586.206	519.983	544.044	641.461	578.007	643.173
ML-79	Gluconic acid	526-95-4	C6H12O7	NEG	Carbohydrates	3.88	level1	195.051	23.1	13800.8	12610.6	12512.2	13853.4	11585.3	12431.8	48850.1	44525.9	46795.8	47389.9	41446.4	42036.7	39476.1	41630	40245.3
ML-80	Mannitol	69-65-8	C6H14O6	NEG	Carbohydrates	3.88	level1	181.072	23	4782.04	4965.99	4666.36	5941.91	5797.49	6536.52	17480.1	17295.3	18821.8	12948.3	12462.1	11998.5	10499.8	9483.35	10055.2
ML-81	Dihydroxyacetone	96-26-4	C3H6O3	NEG	Carbohydrates	3.87	level1	89.0245	26.4	3615.3	3941.9	3407.94	3994.62	3855.47	3976.28	3458.02	3405.82	4840.42	10138.7	8819.3	9569.16	5774.31	6391.03	6064.07
ML-82	Arabinose	10323-20-3	C5H10O5	NEG	Carbohydrates	3.87	level1	149.046	24.4	1226.58	1195.83	1010.56	798.085	802.032	815.45	1117.92	871.594	993.75	586.206	519.983	544.044	641.461	578.007	643.173
ML-83	Manninotriose	13382-86-0	C18H32O16	NEG	Carbohydrates	3.86	level1	503.162	23.7	7779.85	8321.83	7572.24	12053.2	10188.2	12238.6	8422.57	8862.25	9125.51	6713.85	7112.55	6881.06	7586.89	7222.19	6380.9
ML-84	Deoxyguanosine	961-07-9	C10H13N5O4	NEG	Carbohydrates	3.86	level1	266.09	37.8	219.767	213.844	218.77	289.854	273.666	290.072	918.157	947.346	1021.46	191.817	259.52	205.903	279.695	247.718	201.707
ML-85	Trehalose	99-20-7	C12H22O11	NEG	Carbohydrates	3.84	level1	341.109	24.4	69584.1	77010.5	72475.4	91431.6	85765.5	100845	212277	229239	252620	65231.8	69230.1	67502.5	59574.3	49772.8	50921.8
ML-86	Ribose	24259-59-4	C5H10O5	NEG	Carbohydrates	3.82	level1	149.046	24.4	1226.58	1195.83	1010.56	798.085	802.032	815.45	1117.92	871.594	993.75	586.206	519.983	544.044	641.461	578.007	643.173
ML-87	Adenosine	58-61-7	C10H13N5O4	POS	Carbohydrates	3.82	level1	268.104	50.9	57.9368	62.8589	63.1932	70.5617	72.4001	76.8515	203.302	185.875	188.244	37.4779	38.7214	40.7753	42.0569	42.4089	38.4885
ML-88	Maltotriose	1109-28-0	C18H32O16	POS	Carbohydrates	3.81	level1	505.176	26.9	29.1869	21.2127	17.8271	22.5538	19.8547	23.8874	13.3148	12.8516	12.0134	10.1942	5.88888	4.61233	5.55238	4.66777	5.19834
ML-89	Cellobiose	528-50-7	C12H22O11	POS	Carbohydrates	3.81	level1	343.123	25.7	8.56704	8.58424	7.96265	11.7256	12.4398	11.403	24.625	24.0811	27.088	4.61931	5.63636	5.20035	4.80772	3.77202	3.80606
ML-90	Allopurinol-1-ribonucleoside	16220-07-8	C10H12N4O5	NEG	Carbohydrates	3.81	level1	267.072	23.7	1182.62	1165.28	965.859	980.377	805.224	899.512	1529.06	1920.02	1876.58	2883.27	2935.31	2849.69	3426.89	3521.31	3414.55
ML-91	1,2-Anhydro-myo-inositol	6090-95-5	C6H10O5	NEG	Carbohydrates	3.79	level1	161.046	28.4	8373.7	9135.14	9721.5	5038.94	5985.79	5286.25	10200.7	8774.98	11339.3	8487.8	7164.68	7471.46	8235	8470.85	6567.62
ML-92	5'-Methylthioadenosine	2457-80-9	C11H15N5O3S	POS	Carbohydrates	3.73	level1	298.097	150.3	28.4329	27.3252	27.4603	18.7472	19.4176	19.1182	5.9496	5.62709	6.19997	49.4278	47.2017	48.643	64.3868	61.5392	65.5968
ML-93	N-Acetylglucosamine	7512-17-6	C8H15NO6	NEG	Carbohydrates	3.7	level1	202.073	35.3	291.83	281.291	269.16	204.647	262.548	203.662	161.621	204.324	225.06	361.984	377.176	356.261	870.064	548.147	880.817
ML-94	3'-O-Methylinosine	75479-64-0	C11H14N4O5	NEG	Carbohydrates	3.64	level1	281.088	23.7	164.671	168.269	134.715	136.964	109.746	80.7661	98.0607	70.9034	111.914	175.343	186.891	197.237	209.826	269.966	211.487
ML-95	Melezitose	597-12-6	C18H32O16	POS	Carbohydrates	2.74	level2	543.132	23.7	563.475	480.858	513.957	801.437	781.946	823.921	675.59	696.433	689.539	495.706	509.741	513.134	633.696	599.194	622.239
ML-96	Verbascose	0	C30H52O26	NEG	Carbohydrates	2.6	level2	827.268	23.7	5363.03	5548.73	5127.97	5366.5	4930.45	5603.18	3712.26	3809.48	3667.85	3242.58	3510.19	2873.29	3097.31	2974.93	2674.27
ML-97	Capric acid	334-48-5	C10H20O2	NEG	Fatty acids	3.98	level1	171.139	271.1	1540.06	1624.24	1498.89	1659.95	1746.23	1660.46	1981.96	1760.38	1863.87	1805.07	1917.68	1937.66	1933.21	1866.5	2016.07
ML-98	Pelargonic acid	112-05-0	C9H18O2	NEG	Fatty acids	3.97	level1	157.124	260.5	7972.94	9049.8	8171.17	9899.65	9732.59	10162.5	10786.7	11382.1	11468.3	10946.9	11137.6	11402.6	10704.5	10959.7	11081.9
ML-99	2-Hydroxyisobutyric acid	0	C4H8O3	NEG	Fatty acids	3.97	level1	103.04	28.4	1179.42	1241.09	987.914	550.741	594.194	585.183	944.366	1039.77	974.419	1639.09	1577.32	1573.34	1363.95	1482.45	1489.41
ML-100	Maleic acid	110-16-7	C4H4O4	NEG	Fatty acids	3.97	level1	115.004	25.7	8810.32	9159.72	8126.23	10987.9	9943.08	11744.6	2525.77	2412.12	2518.93	5010.59	4541.66	4741.07	4294.8	4596.67	4266.81
ML-101	LPC(18:2/0:0)	22252-07-9	C26H50NO7P	POS	Fatty acids	3.96	level1	520.341	281.1	2648.75	2389.42	2694.17	3271.37	3377.62	3373.76	8147.32	7745.75	7561.46	2759.72	2772.24	2720.63	3466.86	3459.79	3611.06
ML-102	Erucic acid	112-86-7	C22H42O2	NEG	Fatty acids	3.96	level1	337.312	315.6	970.581	1271.83	945.021	951.397	1170.64	1317.42	1473.34	1602.5	1237.69	630	451.849	568.31	439.059	475.922	601.474
ML-103	Undecanoic acid	112-37-8	C11H22O2	NEG	Fatty acids	3.96	level1	185.155	281.1	3276.58	3427.9	3047.96	2641.29	2734.02	2534.33	3300.11	3128.88	3280.65	3391.58	3501.88	3565.19	3288.94	3612.77	3556.64
ML-104	9-Oxo-10(E),12(E)-octadecadienoic acid	54232-58-5	C18H30O3	NEG	Fatty acids	3.96	level1	293.213	275.1	3671.45	5902.94	5574.48	3898.49	3688.44	3626.2	8847.8	11403	10838.3	7864.47	13864.8	13830.9	9600.21	5832.03	6165.23
ML-105	16-Hydroxypalmitic acid	506-13-8	C16H32O3	NEG	Fatty acids	3.96	level1	271.228	273.2	2148.62	2224.58	2061.09	1425.46	1283.19	1328.16	943.741	918.092	825.512	670.157	669.413	676.304	685.659	658.336	751.345
ML-106	Isocaproic acid	646-07-1	C6H12O2	NEG	Fatty acids	3.96	level1	115.077	215.9	2390.27	2409.52	2488.94	2010.79	1781.32	1911.86	2113.81	1962.3	2038.74	1702.57	1634.11	1707.91	1605.42	1626.1	1696.65
ML-107	Propionic acid	79-09-4	C3H6O2	NEG	Fatty acids	3.96	level1	73.0295	28.3	943.618	1003.62	1093.32	615.359	565.484	643.603	307.304	453.944	346.839	622.68	630.368	557.364	562.34	685.77	425.266
ML-108	LPC(15:0)	108273-89-8	C23H48NO7P	POS	Fatty acids	3.95	level1	482.325	281.8	14.8175	13.2218	14.0986	28.9703	29.9945	29.7151	127.327	122.896	121.069	41.8887	41.7346	49.8408	72.0377	68.5408	71.733
ML-109	LPE(14:0)	123060-40-2	C19H40NO7P	POS	Fatty acids	3.95	level1	426.262	275.5	1.93307	1.88303	1.77671	2.88771	2.86659	3.42187	5.65476	5.45762	5.90168	2.40178	2.18046	2.51885	3.11546	2.90935	3.43578
ML-110	PC(8:0/8:0)	19191-91-4	C24H48NO8P	POS	Fatty acids	3.95	level1	492.309	265.5	0.86908	0.748444	0.76282	0.967615	1.14497	1.14578	6.11479	5.38093	6.51059	2.00295	1.18355	1.88998	4.8135	4.63804	4.05018
ML-111	Methyl 2-(3-oxo-2-(pent-2-en-1-yl)cyclopentyl)acetate	39924-52-2	C13H20O3	POS	Fatty acids	3.95	level1	225.149	232.9	13.8642	13.655	12.0839	12.1839	13.2159	12.3724	12.7334	12.4654	13.0728	11.6908	11.537	11.4806	13.1669	12.2757	13.1481
ML-112	Phytanic acid	14721-66-5	C20H40O2	NEG	Fatty acids	3.95	level1	311.296	316.9	4913.41	3385.43	4266.5	4014.11	3284.33	3657.85	5837.4	7275.26	6918.26	4852.32	5151	4813.97	5199.79	4204.39	3554.33
ML-113	(E)-11-hydroxyoctadec-9-enoic acid	0	C18H34O3	NEG	Fatty acids	3.95	level1	297.244	280.4	26774.4	27142.4	26149.8	19714.8	17551.9	19810	19010.7	17778.2	17734.6	14564.1	14882.2	15396	13531.4	14614.6	14381.8
ML-114	Hexadecanedioic acid	505-54-4	C16H30O4	NEG	Fatty acids	3.95	level1	285.208	269.7	196.234	174.015	164.669	133.671	129.662	135.332	134.771	131.138	160.038	174.226	177.588	176.399	184.821	165.255	168.735
ML-115	2-Hydroxybutyric acid	3347-90-8	C4H8O3	NEG	Fatty acids	3.94	level1	103.04	28.4	1079.42	1241.09	987.914	550.741	594.194	585.183	944.366	1039.77	974.419	1639.09	1577.32	1573.34	1363.95	1482.45	1489.41
ML-116	9-Oxooctadecanoic acid	4114-74-3	C18H34O3	NEG	Fatty acids	3.94	level1	297.244	280.4	26774.4	27142.4	26149.8	19714.8	17551.9	19810	19010.7	17778.2	17734.6	14564.1	14882.2	15396	13531.4	14614.6	14381.8
ML-117	LPE(16:0)	53862-35-4	C21H44NO7P	POS	Fatty acids	3.94	level1	454.293	293	369.873	351.737	331.641	347.354	385.535	378.582	511.434	502.632	517.454	247.721	250.296	253.899	300.972	275.68	279.313
ML-118	LPC(18:1)	19420-56-5	C26H52NO7P	POS	Fatty acids	3.94	level1	522.356	292.4	357.502	302.153	369.296	1001.7	1015.02	1007.68	4502.89	4620.9	4304.74	387.593	359.063	382.002	420.418	387.272	473.066
ML-119	hexyl hexanoate	6378-65-0	C12H24O2	NEG	Fatty acids	3.94	level1	199.171	290.4	26868.3	26389.5	25853.2	29564.1	24863.3	29517	20202.2	19391.5	19483.2	22844.4	22177.2	22167.8	21376.6	21985.5	23522.9
ML-120	2-Methylcaproic acid	0	C7H14O2	NEG	Fatty acids	3.94	level1	129.092	234.1	854.224	952.99	803.884	753.429	731.387	800.142	798.642	782.537	984.242	643.85	642.578	632.941	804.845	712.873	654.111
ML-121	4-Ethyloctanoic acid	0	C10H20O2	NEG	Fatty acids	3.93	level1	171.139	271.1	1540.06	1624.24	1498.89	1659.95	1746.23	1660.46	1981.96	1760.38	1863.87	1805.07	1917.68	1937.66	1933.21	1866.5	2016.07
ML-122	Caproic acid	142-62-1	C6H12O2	NEG	Fatty acids	3.93	level1	115.077	215.9	2390.27	2409.52	2488.94	2010.79	1781.32	1911.86	2113.81	1962.3	2038.74	1702.57	1634.11	1707.91	1605.42	1626.1	1696.65
ML-123	NAE(16:0)	544-31-0	C18H37NO2	POS	Fatty acids	3.93	level1	300.29	303.7	11.7184	13.7524	11.8021	10.1343	11.7475	11.3508	50.3208	42.2838	64.6129	70.1327	73.0596	62.6586	66.0842	89.8437	55.3566
ML-124	2-Hydroxystearic acid	26531-80-6	C18H36O3	NEG	Fatty acids	3.93	level1	299.26	305	524.28	609.312	417.266	235.105	261.458	303.783	429.85	472.554	412.451	476.495	503.359	476.072	285.304	241.53	123.197
ML-125	12-Hydroxystearic acid	106-14-9	C18H36O3	NEG	Fatty acids	3.93	level1	299.26	289.7	20423.9	20628.4	19664.3	4945.91	4139	4980.75	2183.48	2187.31	2065.31	18110.7	18905	18336.2	1663.29	1752.57	1775.05
ML-126	13(S)-HODE	29623-28-7	C18H32O3	NEG	Fatty acids	3.93	level1	295.228	277.1	6585.95	6718.09	6195.76	6314.51	6155.86	6395.25	15639.9	15160.9	14699.7	21303.2	22054.2	25235.6	17101.5	18025	19054.4
ML-127	Sebacic acid	111-20-6	C10H18O4	NEG	Fatty acids	3.93	level1	201.113	210.9	188.861	182.577	170.674	197.488	158.464	191.924	278.402	314.487	370.312	290.161	231.008	281.513	246.245	247.365	243.171
ML-128	3-Hydroxyoctanoic acid	14292-27-4	C8H16O3	NEG	Fatty acids	3.93	level1	159.103	209.7	58.4984	59.427	66.7923	98.8879	85.4595	95.9127	78.5832	55.378	93.7398	69.6172	43.3873	63.2956	62.535	91.7544	88.7555
ML-129	2-Hydroxy-2-methylbutyric acid	3739-30-8	C5H10O3	NEG	Fatty acids	3.93	level1	117.056	49.2	1274.63	1273.93	1212.82	938.606	842.804	1012.36	3650.48	3702.14	4013.13	12642	11820.1	6589.85	8960.47	9441.74	10313.3
ML-130	Pyruvate	127-17-3	C3H4O3	NEG	Fatty acids	3.93	level1	87.0087	26.3	8394.02	9092.39	7861.42	8138.91	7460.14	9277.25	10150.7	10425.7	11024.1	12423.2	12172.5	12324.7	12428.4	12544	12665.4
ML-131	3-Hydroxybutyric acid	625-72-9	C4H8O3	NEG	Fatty acids	3.92	level1	103.04	28.4	1379.42	1241.09	1287.91	550.741	594.194	585.183	944.366	1039.77	974.419	1639.09	1577.32	1573.34	1363.95	1482.45	1489.41
ML-132	Dodecanoic acid	143-07-7	C12H24O2	NEG	Fatty acids	3.92	level1	199.171	290.4	26868.3	26389.5	25853.2	29564.1	24863.3	29517	20202.2	19391.5	19483.2	22844.4	22177.2	22167.8	21376.6	21985.5	23522.9
ML-133	PC(16:0/20:4)	35418-58-7	C44H80NO8P	POS	Fatty acids	3.92	level1	782.571	330.5	2605.32	2720.82	3466.67	2551.52	3437.69	2745.37	2405.5	2472.95	2177.77	3693.35	2940.57	2622.71	3111.27	3199.69	3587.12
ML-134	PC(16:0/18:1(9Z))	0	C42H82NO8P	POS	Fatty acids	3.92	level1	760.584	321.8	1497.64	1790.24	2165.69	1962.51	2300.51	1851.42	2608.31	2276.26	1239.87	1025.47	1470.1	1431.44	2156.32	1248.15	2144.43
ML-135	LPC(17:0/0:0)	50930-23-9	C25H52NO7P	POS	Fatty acids	3.92	level1	510.356	298.3	15.4857	16.1936	15.8071	15.8135	19.946	18.7672	70.2519	69.8713	69.5797	23.9201	26.2957	24.5034	37.5753	36.2699	36.4611
ML-136	Norleucine	104809-14-5	C6H13NO2	POS	Fatty acids	3.92	level1	132.102	26.3	76.6964	71.8158	69.67	68.7792	68.4225	68.3287	220.469	209.78	220.188	304.03	299.887	317.653	264.728	251.286	300.124
ML-137	Myristoleic acid	544-64-9	C14H26O2	NEG	Fatty acids	3.92	level1	225.186	295.6	3737.39	3967.78	3727.31	1103.71	1261.22	1106.52	547.045	499.475	524.206	492.933	495.142	501.595	379.566	401.77	462.153
ML-138	2-Methylheptanoic acid	0	C8H16O2	NEG	Fatty acids	3.92	level1	143.108	244.2	6514.58	7125.44	6389.92	6427.06	6160.09	6898.69	6111.71	6038.6	6258.45	5704.06	5664.39	6029.35	6057.75	6183.02	6485.19
ML-139	(E)-2-(4-Methylpent-3-enyl)-6-oxohept-2-enoic acid	1217271-07-2	C13H20O3	NEG	Fatty acids	3.91	level1	223.134	233.7	557.857	644.96	626.982	600.224	554.294	605.705	580.737	569.71	585.99	590.23	570.027	608.149	628.92	649.039	597.831
ML-140	LPC(18:0/0:0)	19420-57-6	C26H54NO7P	POS	Fatty acids	3.91	level1	524.372	305.7	62.0065	97.6899	81.9049	107.393	144.363	140.387	416.382	350.931	675.438	65.4079	88.057	78.868	118.444	150.26	114.223
ML-141	Traumatic acid	6402-36-4	C12H20O4	NEG	Fatty acids	3.91	level1	227.129	227.1	212.638	200.422	181.006	229.27	186.63	181.921	342.872	316.307	388.016	697.928	654.045	642.884	443.377	466.7	473.254
ML-142	Citric acid	77-92-9	C6H8O7	NEG	Fatty acids	3.91	level1	191.02	26.3	1.53249e+06	1.65022e+06	1.44709e+06	1.51547e+06	1.37112e+06	1.62424e+06	1.8968e+06	1.95649e+06	2.04219e+06	2.2956e+06	2.16198e+06	2.24368e+06	2.2536e+06	2.27139e+06	2.36308e+06
ML-143	(E)-6-hydroxyoctadec-4-enoic acid	0	C18H34O3	NEG	Fatty acids	3.9	level1	297.244	280.4	26774.4	27142.4	26149.8	19714.8	17551.9	19810	19010.7	17778.2	17734.6	14564.1	14882.2	15396	13531.4	14614.6	14381.8
ML-144	Caprylic acid	124-07-2	C8H16O2	NEG	Fatty acids	3.9	level1	143.108	244.2	6514.58	7125.44	6389.92	6427.06	6160.09	6898.69	6111.71	6038.6	6258.45	5704.06	5664.39	6029.35	6057.75	6183.02	6485.19
ML-145	Octadecanedioic acid	871-70-5	C18H34O4	NEG	Fatty acids	3.9	level1	313.239	284.4	223.773	215.126	214.762	104.384	142.501	188.848	381.286	340.264	332.316	218.245	201.414	342.423	222.152	230.511	233.277
ML-146	Azelaic acid	123-99-9	C9H16O4	NEG	Fatty acids	3.9	level1	187.098	196.6	3342.96	3118.36	3437.07	4256.75	4159.86	3980.09	4084.29	4123.86	4366.29	2187.66	2026.69	2095.37	2073.56	2171.91	2141.68
ML-147	Lactate	50-21-5	C3H6O3	NEG	Fatty acids	3.9	level1	89.0245	26.4	3615.3	3941.9	3407.94	3994.62	3855.47	2976.28	3458.02	3405.82	4840.42	10138.7	8819.3	9569.16	5774.31	6391.03	6064.07
ML-148	Oleamide	301-02-0	C18H35NO	POS	Fatty acids	3.89	level1	282.279	309	4937.57	5286.16	5009.81	3356.35	3904.82	3902.19	5070.42	3982.1	5129.13	3622.69	3353.76	3818.41	4029.22	3795.23	3705.9
ML-149	Sphingosine	123-78-4	C18H37NO2	POS	Fatty acids	3.89	level1	300.29	244.5	19.1904	18.4593	17.568	20.1009	21.2374	21.1122	19.4319	18.429	18.061	17.1794	17.3676	17.5279	19.5592	19.4302	21.1698
ML-150	Methyl pentadecanoate	0	C16H32O2	NEG	Fatty acids	3.89	level1	255.233	322.9	90736.4	109929	102248	77137.4	74907.1	74791.1	166798	158817	141239	179320	161776	166384	147665	152908	134820
ML-151	Myristic acid	544-63-8	C14H28O2	NEG	Fatty acids	3.89	level1	227.202	307	20396.2	23573	21742	26002.1	26813.1	27381.3	21692.3	19608	22626.8	18059.2	19622.9	18636.3	21227	21519.6	20704.4
ML-152	(Z)-2-hydroxyoctadec-9-enoic acid	56472-29-8	C18H34O3	NEG	Fatty acids	3.89	level1	297.244	294.3	1611.45	1374.53	1403.8	2476.57	2151.81	2706.09	2263.65	2239.8	2181.43	1139.96	1162.46	1124.83	235.094	1148.87	1265.12
ML-153	Butyllactate	138-22-7	C7H14O3	NEG	Fatty acids	3.89	level1	145.087	198.8	1307.08	1349.52	1453.43	1863.29	1726.11	1765.43	116.319	191.146	201.669	107.666	126.121	145.462	108.533	179.995	140.535
ML-154	Suberic acid	505-48-6	C8H14O4	NEG	Fatty acids	3.89	level1	173.082	164.4	10315.1	10340.2	10552.3	5315.45	4808.75	4603	116.987	150.342	144.5	110.226	97.2426	114.951	130.412	188.302	143.288
ML-155	Malic acid	6915-15-7	C4H6O5	NEG	Fatty acids	3.89	level1	133.014	25.7	138255	146579	129509	161970	149284	174665	33308.3	32741.1	35332.6	58801.7	55378.3	55985.8	51267	55236.7	52792
ML-156	Glyceric acid	6000-40-4	C3H6O4	NEG	Fatty acids	3.89	level1	105.019	23.7	582.344	635.606	569.038	729.25	690.776	639.125	532.998	553.404	627.685	1221.18	1255.04	1311.96	1522.65	1625.9	1461.7
ML-157	Threonic acid	7306-96-9	C4H8O5	NEG	Fatty acids	3.89	level1	135.03	23.7	1640.07	1743.73	1777.7	1130.55	904.759	1060.97	232.328	228.251	228.451	538.436	496.742	478.886	1058.06	989.657	955.771
ML-158	cis-9-Palmitoleic acid	373-49-9	C16H30O2	NEG	Fatty acids	3.88	level1	253.218	309.6	1719.84	1758.31	1701.42	3267.88	3586.98	3468.04	6917.87	6804.03	6616.31	4926.81	5195.21	4852.08	5723.34	5968.03	5761.25
ML-159	Stearidonic acid	20290-75-9	C18H28O2	NEG	Fatty acids	3.88	level1	275.202	297	69.0744	73.9335	65.7685	72.9145	68.3192	66.7653	128.296	169.977	121.868	310.972	263.668	276.155	251.646	251.151	275.068
ML-160	Dodecanedioic acid	693-23-2	C12H22O4	NEG	Fatty acids	3.88	level1	229.145	232.5	144.92	171.507	135.427	97.4186	98.1235	102.821	159.267	120.287	169.391	142.752	148.452	153.256	147.797	163.881	146.258
ML-161	2-Hydroxyhexanedioic acid	18294-85-4	C6H10O5	NEG	Fatty acids	3.88	level1	161.046	28.4	8373.7	9135.14	8721.5	7038.94	5985.79	6286.25	10200.7	8774.98	11339.3	8487.8	7164.68	7471.46	8235	8470.85	6567.62
ML-162	Citramalic acid	597-44-4	C5H8O5	NEG	Fatty acids	3.88	level1	147.03	26.6	4374.27	4921.02	3909.87	3815.31	3462.45	4213.16	6037.42	6054.77	6430.88	10015.5	9350.48	9988.09	7062.16	7255.09	7361.6
ML-163	Malonic acid	141-82-2	C3H4O4	NEG	Fatty acids	3.88	level1	103.004	25.7	3289.33	3505.8	3214.7	4128.85	3682.78	4371.21	9891.47	10026.2	10734.5	6675.62	6159.8	6409.92	9190.56	9801.8	9798.87
ML-164	12-Methyltridecanoic acid	2724-57-4	C14H28O2	NEG	Fatty acids	3.87	level1	227.202	307	20396.2	23573	21742	26002.1	26813.1	27381.3	21692.3	19608	22626.8	18059.2	19622.9	18636.3	21227	21519.6	20704.4
ML-165	PC(16:0/18:0)	59403-51-9	C42H84NO8P	POS	Fatty acids	3.87	level1	744.585	313	114.113	99.2977	107.962	85.5921	83.7906	82.974	100.513	104.02	91.6245	83.3115	70.9512	69.7836	95.9976	81.6554	91.6873
ML-166	Linoleamide	3072-13-7	C18H33NO	POS	Fatty acids	3.87	level1	280.264	297.7	1469.67	1564.41	1495.44	1041.43	1197.04	1166.38	1448.25	1410.27	1540.37	1077.22	1146.09	1104.33	1024.87	983.741	1054.47
ML-167	13(S)-HpOTrE	67597-26-6	C18H30O4	NEG	Fatty acids	3.87	level1	309.208	261.9	437.386	497.767	415.246	580.884	421.795	567.737	723.967	678.307	690.517	493.665	351.924	513.185	407.868	425.578	553.908
ML-168	2-Hydroxypalmitic acid	764-67-0	C16H32O3	NEG	Fatty acids	3.86	level1	271.228	273.2	2148.62	2224.58	2061.09	1425.46	1283.19	1328.16	943.741	918.092	825.512	670.157	669.413	676.304	685.659	658.336	751.345
ML-169	(10E,12E)-9-hydroxyoctadeca-10,12-dienoic acid	15514-85-9|115185-06-3	C18H32O3	NEG	Fatty acids	3.86	level1	295.228	277.1	6585.95	6718.09	6195.76	6314.51	6155.86	6395.25	15639.9	15160.9	14699.7	21303.2	22054.2	25235.6	17101.5	18025	19054.4
ML-170	Glycerophosphocholine	28319-77-9	C8H20NO6P	POS	Fatty acids	3.86	level1	258.11	25	76.8614	72.0887	70.5866	65.0017	64.8624	69.4188	79.446	79.1905	79.825	4.63353	4.73427	4.55189	10.131	10.0354	9.18909
ML-171	Linoleic acid	60-33-3	C18H32O2	NEG	Fatty acids	3.86	level1	279.233	312.3	167165	172841	156480	156880	141226	160123	487683	456006	465055	341707	349789	338510	363182	394192	371755
ML-172	Caplamin	60-32-2	C6H13NO2	NEG	Fatty acids	3.85	level1	130.088	27.7	1106.85	1134.14	1239.77	724.875	768.273	801.049	3044.69	3014.05	2957.08	4949.38	5058.93	5025.96	4644.37	4610.6	4713.4
ML-173	Arachidonic acid (AA)	506-32-1	C20H32O2	NEG	Fatty acids	3.85	level1	303.233	309.6	20.2095	21.6089	29.8264	24.7654	25.1824	23.3245	36.7158	42.7661	29.5442	549.564	583.754	467.824	609.476	631.88	615.136
ML-174	Pentadecanoic acid	1002-84-2	C15H30O2	NEG	Fatty acids	3.85	level1	241.218	314.9	3856.57	4554.32	4296.54	5161.4	4850.02	4906.08	10794.9	11038.3	10108.8	7164.03	8294.44	8146.92	9777.57	10904.7	9287.5
ML-175	(E)-9,12,13-trihydroxyoctadec-10-enoic acid	29907-56-0|97134-11-7	C18H34O5	NEG	Fatty acids	3.85	level1	329.234	233	4199.65	4356.06	3869.74	5073.72	4390.24	4879.35	5889.52	5791.25	6103.17	8665.18	7214.48	8663.58	6036.31	7305.41	6263.27
ML-176	(2R,3S,4S,5R,6R)-2-[[(2S,3R,4S,5S)-3,4,5-trihydroxytetrahydropyran-2-yl]oxymethyl]-6-(1-vinylhexoxy)tetrahydropyran-3,4,5-triol	244775-53-9	C19H34O10	NEG	Fatty acids	3.85	level1	421.209	202.4	569.371	632.753	581.696	553.674	529.085	585.836	240.045	267.532	298.556	132.758	142.396	126.933	278.781	300.52	303.085
ML-177	Valeric acid	109-52-4	C5H10O2	NEG	Fatty acids	3.85	level1	101.061	191.6	223.868	196.061	217.392	310.873	221.671	248.513	1341.28	1216.77	429.182	1089.25	1040.22	823.497	1100.59	1149.06	1083.94
ML-178	Succinate	110-15-6	C4H6O4	NEG	Fatty acids	3.85	level1	117.019	28.3	12466.8	12906.4	12326.5	8364.13	7571.07	8397.22	3409.45	3758.09	3433.94	4258.03	3805.17	4207.35	3837.71	3679.17	4033.41
ML-179	2-Hydroxy-3-methylbutyric acid	4026-18-0	C5H10O3	NEG	Fatty acids	3.84	level1	117.056	49.2	1274.63	1273.93	1212.82	938.606	842.804	1012.36	3650.48	3702.14	4013.13	12642	11820.1	9589.85	8960.47	7441.74	8313.3
ML-180	Paullinic acid	0	C20H38O2	NEG	Fatty acids	3.84	level1	309.28	340.8	1646.11	2005.7	1670.63	1499.23	1429.95	1495.57	3351.26	3161.64	3588.26	1970.69	2146.11	2022.41	2199.31	2177.46	2227.65
ML-181	2-Hydroxyglutaric acid	13095-48-2	C5H8O5	NEG	Fatty acids	3.83	level1	147.03	26.6	4374.27	4921.02	3909.87	3815.31	3462.45	4213.16	6037.42	6054.77	6430.88	10015.5	9350.48	9988.09	7062.16	7255.09	7361.6
ML-182	2,4-Dihydroxybutanoic acid	1518-62-3	C4H8O4	NEG	Fatty acids	3.83	level1	119.035	24.3	742.558	896.453	716.109	513.088	470.894	438.383	560.996	725.065	686.748	450.023	344.024	384.066	382.766	490.143	326.535
ML-183	PC(P-18:0/18:1(9Z))	799268-63-6	C44H86NO7P	POS	Fatty acids	3.83	level1	772.616	327.1	22.4633	23.8223	24.1901	19.4354	23.7288	22.2943	20.7699	19.6953	19.623	18.6381	17.6513	17.9411	23.2692	22.3048	22.4088
ML-184	9-PAHSA	1481636-31-0	C34H66O4	NEG	Fatty acids	3.83	level1	537.49	323.6	1991.87	2277.26	2275.55	1245.3	1249.63	1574.24	4630.9	3840.09	2808.62	2813.53	2751.9	2609	2349.52	2494.95	2578.66
ML-185	Galactaric acid	526-99-8	C6H10O8	NEG	Fatty acids	3.83	level1	209.03	29.7	3324.5	3790.25	4260.63	1588.52	1330.62	1942.84	21417.1	31252.7	33610.1	24727.4	11526.9	11343.3	11940.7	19931.5	26369.5
ML-186	2-methylcitrate	6061-96-7	C7H10O7	NEG	Fatty acids	3.83	level1	205.036	27.7	3537.15	3703.24	3195.23	2659.82	2307.02	2613.06	6255.59	6436.35	6809.64	2183.82	2062.93	2127.67	2768.18	2679.78	3258.88
ML-187	Isocitric acid	320-77-4	C6H8O7	NEG	Fatty acids	3.82	level1	191.02	26.3	1.53249e+06	1.65022e+06	1.44709e+06	1.51547e+06	1.37112e+06	1.62424e+06	1.8968e+06	1.95649e+06	2.04219e+06	2.2956e+06	2.16198e+06	2.24368e+06	2.2536e+06	2.27139e+06	2.36308e+06
ML-188	Oleic acid	112-80-1	C18H34O2	NEG	Fatty acids	3.82	level1	281.249	324.2	117147	133002	130351	96351.7	92243.4	115739	208418	175808	152549	119100	106799	104288	99796.2	115679	105067
ML-189	(E)-4-hydroxydodec-2-enedioic acid	0	C12H20O5	NEG	Fatty acids	3.82	level1	243.124	196.8	1485.36	1476.8	1540.04	1453.88	1434.77	1459.74	818.307	847.05	918.889	399.181	438.937	350.019	438.922	440.304	630.482
ML-190	Eicosapentaenoic acid	10417-94-4	C20H30O2	NEG	Fatty acids	3.81	level1	301.218	309.4	12.5742	14.0391	10.8664	50.2365	48.6677	56.0399	211.936	133.088	158.496	34.5946	38.3966	32.4362	58.1912	53.2275	45.851
ML-191	Palmitic acid	57-10-3	C16H32O2	NEG	Fatty acids	3.81	level1	255.233	322.9	90736.4	109929	102248	77137.4	74907.1	94791.1	166798	158817	141239	179320	161776	166384	147665	152908	134820
ML-192	3-Hydroxypyruvic acid	1113-60-6	C3H4O4	NEG	Fatty acids	3.81	level1	103.004	25.7	3289.33	3505.8	3214.7	4128.85	3682.78	4371.21	9891.47	10026.2	10734.5	6675.62	6159.8	6409.92	9190.56	9801.8	9798.87
ML-193	cis-11.14-Eicosadienoic acid	2091-39-6	C20H36O2	NEG	Fatty acids	3.81	level1	307.265	326.2	187.533	223.34	195.837	98.9936	104.092	103.05	257.183	199.511	215.25	282.801	312.706	263.448	214.316	255.747	214.002
ML-194	(Z)-6,9,10-trihydroxyoctadec-7-enoic acid	0	C18H34O5	NEG	Fatty acids	3.8	level1	329.234	233	4199.65	4356.06	3869.74	5073.72	4390.24	4879.35	5889.52	5791.25	6103.17	8665.18	7214.48	8663.58	6036.31	7305.41	6263.27
ML-195	Hydroxyisocaproic acid	498-36-2	C6H12O3	NEG	Fatty acids	3.8	level1	131.072	150.7	3260.93	3489.59	3426.56	3575.14	2979.96	3875.84	1921.24	1953.06	1834.4	8891.68	8794.39	8839.66	4393.88	4445.21	4448.11
ML-196	Heptadecanoic acid	506-12-7	C17H34O2	NEG	Fatty acids	3.78	level1	269.249	330.8	3099.88	3917.53	3622.44	3175	3331.64	3436.08	10166.2	7187.6	11868.8	5576.23	6750.8	5024.28	6608.86	6323.52	6697.79
ML-197	2-Hydroxyoctanoic acid	617-73-2	C8H16O3	NEG	Fatty acids	3.77	level1	159.103	209.7	58.4984	59.427	66.7923	98.8879	85.4595	95.9127	78.5832	55.378	93.7398	69.6172	43.3873	63.2956	62.535	91.7544	58.7555
ML-198	Isovaleric acid	503-74-2	C5H10O2	NEG	Fatty acids	3.76	level1	101.061	191.6	223.868	296.061	217.392	210.873	221.671	248.513	1341.28	1216.77	429.182	1089.25	1040.22	823.497	1100.59	1149.06	1083.94
ML-199	Mevalonic acid	150-97-0	C6H12O4	POS	Fatty acids	3.76	level1	149.081	43.6	8.25864	8.00219	8.3627	4.36653	4.39733	4.56645	7.05541	7.13159	7.12547	7.64074	7.41818	7.56957	8.57123	6.6554	8.66984
ML-200	2-hexyl-3-methylene-butanedioic acid	94513-51-6	C11H18O4	NEG	Fatty acids	3.75	level1	213.113	217.8	227.758	190.541	245.706	155.775	137.453	165.055	119.064	105.95	125.153	104.004	211.101	272.851	109.054	99.0585	106.93
ML-201	Erucamide	112-84-5	C22H43NO	POS	Fatty acids	3.75	level1	338.342	340.3	355.032	434.532	356.719	167.618	144.16	149.456	410.392	270.508	558.721	183.818	251.537	174.275	165.483	131.603	107.403
ML-202	NAE(18:3(9Z,12Z,15Z))	57086-93-8	C20H35NO2	POS	Fatty acids	3.75	level1	322.274	258.8	5.18007	5.07581	4.79007	3.54599	4.73865	3.75553	5.48813	5.24626	5.03468	8.40042	8.5681	8.43191	12.1559	11.8931	12.8482
ML-203	trans-11-Eicosenoic acid	2462-94-4	C20H38O2	NEG	Fatty acids	3.74	level1	309.28	340.8	1646.11	2005.7	1670.63	1499.23	1429.95	1495.57	3351.26	3161.64	3588.26	1970.69	2146.11	2022.41	2199.31	2177.46	2227.65
ML-204	LPC(16:0)	17364-16-8	C24H50NO7P	POS	Fatty acids	3.74	level1	496.341	313.1	26.132	29.2923	30.7445	36.2315	23.0345	53.6975	172.134	168.493	217.807	53.3667	64.556	57.6938	51.9608	59.8301	56.0779
ML-205	Stearic acid	57-11-4	C18H36O2	NEG	Fatty acids	3.73	level1	283.265	340.2	96525.2	115238	97152.6	70476.5	68588.1	70421.8	174939	164323	178954	115722	120783	116995	123436	131393	127298
ML-206	gamma-Linolenic acid	506-26-3	C18H30O2	NEG	Fatty acids	3.72	level1	277.218	348.4	148.545	138.92	145.566	109.204	93.4176	120.241	340.175	305.769	293.293	295.298	336.807	346.121	310.185	284.734	202.163
ML-207	LPC(13:0)	20559-17-5	C21H44NO7P	NEG	Fatty acids	3.72	level1	452.279	293	15950.7	15503.3	14334.4	14645.6	13604.3	16622.5	22929.5	20857.8	24973.1	11543.1	12002.3	11565.2	13016.5	13353.6	12730.4
ML-208	(E)-2-methylpent-2-enoic acid	16957-70-3	C6H10O2	NEG	Fatty acids	3.72	level1	113.061	164.4	1495.41	1504.69	1581.25	774.884	694.811	681.812	339.524	375.255	401.782	272.861	274.594	271.7	298.198	323.989	341.751
ML-209	NAE(18:1)	111-58-0	C20H39NO2	POS	Fatty acids	3.7	level1	326.306	306.4	4.24125	4.14731	2.96823	5.68494	6.43077	6.13857	33.2609	23.3734	40.0325	4.74746	7.43394	7.48648	6.57443	9.24175	5.92412
ML-210	5-Aminopentanoic acid	660-88-8	C5H11NO2	POS	Fatty acids	3.68	level1	100.076	37.8	9.85961	9.01687	10.7911	19.2295	21.9343	23.7415	15.9996	14.3598	14.6076	20.1101	19.8661	19.9859	21.1565	20.2391	21.9652
ML-211	(Z)-2-oct-7-enylpent-2-enedioic acid	0	C13H20O4	NEG	Fatty acids	3.67	level1	239.127	260.4	636.412	717.143	650.423	737.566	746.477	761.34	2517.21	2975.04	2977.09	802.31	786.281	714.204	537.254	554.974	594.043
ML-212	3-Isopropylmalic acid	921-28-8	C7H12O5	NEG	Fatty acids	3.67	level1	175.061	38.3	409.653	436.14	346.723	262.755	218.703	289.457	78.0915	85.911	114.262	73.4025	68.1713	86.1871	77.5533	85.4841	67.1541
ML-213	1-hydroxy-3-oxo-dodecane-1-sulfonic acid	83766-73-8	C12H24O5S	POS	Fatty acids	3.64	level1	281.139	247	3.82165	3.74579	3.64536	2.26554	2.27559	2.60977	4.43694	4.26747	4.05411	2.66246	2.60126	2.78958	4.28825	4.18287	4.27155
ML-214	12-Methyl-13-tridecanolide	57092-32-7	C14H26O2	POS	Fatty acids	2.74	level2	227.201	281.8	4.55171	5.00512	3.96742	2.35319	2.35752	2.7224	2.96216	3.09316	3.23867	4.27752	5.08596	4.32839	4.58581	4.1625	5.16605
ML-215	Ethyl_isopropyl_ketone	565-69-5	C6H12O	POS	Fatty acids	2.74	level2	101.096	17.1	14.8439	16.7852	13.6779	10.4877	13.5078	12.3824	23.1443	14.7576	17.1997	12.8723	19.2204	11.3924	14.3538	13.5103	16.0499
ML-216	PC(36:5)	0	C44H78NO8P	POS	Fatty acids	2.74	level2	780.554	348.9	46.8391	23.8435	32.049	29.5085	22.442	20.767	31.0358	32.4536	30.0328	41.5693	25.4048	32.3925	27.7995	22.1658	35.0136
ML-217	Oxalic acid	144-62-7	C2H2O4	NEG	Fatty acids	2.74	level2	88.9881	29.4	1571.9	1838.68	1713.74	1628.98	1457.53	1515.28	2009.23	1851.72	1944.1	1503.27	1508.76	1539.2	1583.42	1656.63	1804.11
ML-218	Jasmonic acid	0	C12H18O3	POS	Fatty acids	2.73	level2	211.133	158.9	26.6369	25.7283	27.4535	20.3549	22.6526	21.5547	53.7074	47.7673	48.8403	40.1434	43.3807	45.6761	91.1903	86.5852	95.3194
ML-219	Heneicosanoic acid	2363-71-5	C21H42O2	NEG	Fatty acids	2.73	level2	325.312	334.8	295.993	321.33	329.525	244.835	281.355	317.501	392.427	363.914	266.723	402.034	487.01	275.085	508.695	459.143	319.966
ML-220	Pinolenic acid	0	C18H30O2	NEG	Fatty acids	2.73	level2	277.218	276.1	114.726	112.655	112.668	94.7136	119.596	103.363	186.209	186.883	159.408	169.76	266.043	168.396	233.896	186.211	174.396
ML-221	LPC(18:3)	0	C26H48NO7P	POS	Fatty acids	2.73	level2	518.324	270.8	302.456	285.626	262.061	251.546	275.842	254.284	1418.66	1377.77	1710.82	637.027	612.244	608.639	896.432	839.065	733.027
ML-222	8-(2-hexylcyclopropyl)octanoic acid	5618-00-8	C17H32O2	NEG	Fatty acids	2.73	level2	267.233	316.9	551.977	591.395	723.374	669.505	682.378	789.372	2458.5	2296.82	2140.3	1112.83	1145.86	1264.49	1237.65	1456.5	1166.1
ML-223	beta-Hydroxymyristic acid	0	C14H28O3	NEG	Fatty acids	2.72	level2	243.197	285	163.756	158.636	154.901	287.49	243.406	276.738	394.207	377.542	360.572	230.71	215.276	233.201	400.782	371.786	389.766
ML-224	(10E,15Z)-9,12,13-trihydroxyoctadeca-10,15-dienoic acid	95341-44-9	C18H32O5	NEG	Fatty acids	2.72	level2	327.218	232.4	2319.95	2405.21	2302.74	3337.19	2946.01	3120.75	1801.22	1830.38	1948.33	4451.75	33820.6	4449.18	37527.7	39071.8	39901.6
ML-225	Triacetin	102-76-1	C9H14O6	POS	Fatty acids	2.72	level2	241.069	163.6	83.796	81.991	79.6991	44.4208	42.8828	44.5768	6.90816	5.98536	6.67401	4.43971	4.54019	4.60581	7.29473	6.89983	7.22724
ML-226	(E)-5-hydroxyundec-2-enoic acid	0	C11H20O3	NEG	Fatty acids	2.72	level2	199.134	217.2	250.614	290.492	277.84	293.822	282.71	295.056	224.38	232.368	225.268	224.079	207.193	244.415	237.385	229.575	244.06
ML-227	PC(18:0)	217075-01-9	C26H52NO8P	POS	Fatty acids	2.71	level2	520.34	348.2	5.2984	4.24462	4.60341	5.46234	5.414	5.43432	13.3888	11.7644	33.9152	4.72994	4.54269	4.36393	6.21088	5.94965	6.14922
ML-228	LPE(15:0)	0	C20H42NO7P	POS	Fatty acids	2.71	level2	440.278	284.4	4.95643	4.34191	4.57191	8.58581	8.12707	8.46452	14.5477	11.6436	13.5872	5.56447	6.07031	5.61921	8.97008	8.49862	8.9011
ML-229	LPE(18:3)	0	C23H42NO7P	POS	Fatty acids	2.71	level2	476.278	273.1	45.1064	43.2586	42.7409	42.926	43.7245	44.0454	147.563	135.194	132.343	77.3569	84.7313	81.3178	89.8121	87.2935	91.2351
ML-230	1-Palmitoyllysophosphatidate	22002-85-3	C19H39O7P	NEG	Fatty acids	2.71	level2	409.237	348.7	624.066	77742.9	762.629	739.27	808.07	797.328	1265.55	942.467	1220.71	1048.81	1379.97	1123.77	1595.01	1529.67	1336.73
ML-231	PE(18:0/18:2)	7266-53-7	C41H78NO8P	NEG	Fatty acids	2.71	level2	742.54	310.3	2933.53	2277.38	3071.28	830.456	1041	953.343	2412.03	2262.43	2245.7	1081.18	1163.55	1080.97	955.086	820.348	1076.6
ML-232	FA 18:1+3O	0	C18H34O5	NEG	Fatty acids	2.7	level2	329.234	293	121.537	101.648	104.863	54.2282	39.6187	47.3282	64.1325	77.7269	73.5505	127.638	116.818	133.124	129.697	115.453	127.24
ML-233	(-)-Jasmonic_acid	6894-38-8	C12H18O3	POS	Fatty acids	2.7	level2	211.133	193.7	8.70487	7.01032	8.38217	4.46542	5.78701	6.21019	6.19962	7.33666	6.59054	4.43615	3.16497	3.10913	4.0685	3.95902	4.16661
ML-234	LPC(17:1)	0	C25H50NO7P	POS	Fatty acids	2.7	level2	508.341	284.8	5.59221	5.16022	6.11035	9.63266	9.96305	10.1205	47.7026	43.7128	42.2484	7.57021	8.04033	8.33697	11.8883	11.5046	11.7479
ML-235	2,3-dihydroxypropyl palmitate	32899-41-5	C19H38O4	POS	Fatty acids	2.69	level2	353.269	264.8	13.2068	11.3337	10.2878	13.9174	16.7596	14.5643	26.0505	22.6227	27.1641	9.59985	9.74254	9.9436	12.3539	11.9354	11.042
ML-236	SORBIC ACID	110-44-1	C6H8O2	POS	Fatty acids	2.65	level2	113.06	223.1	4.10315	3.81138	3.7065	5.72533	5.99512	6.34573	7.62862	4.82099	4.33863	4.13744	3.90636	4.23748	4.87089	4.70728	5.31995
ML-237	Dimethyl_adipate	627-93-0	C8H14O4	POS	Fatty acids	2.62	level2	175.097	53.4	12.5484	11.7404	11.4481	8.82033	8.15025	8.5842	12.7334	12.1554	13.3542	12.0793	12.1601	12.4741	12.9824	12.7201	13.2601
ML-238	PETROSELINIC ACID	0	C18H34O2	POS	Fatty acids	2.62	level2	283.263	289.1	3.81987	3.51346	3.13693	1.39518	1.33553	1.4579	1.18155	0.828532	0.907066	2.91655	3.11354	2.67641	1.04603	1.34087	1.24549
ML-239	5-VALEROLACTONE	0	C5H8O2	POS	Fatty acids	2.62	level2	101.06	176.2	3.20171	3.19349	2.77522	4.69423	5.87431	5.22219	7.62365	6.64847	6.99854	2.70374	6.34113	5.97387	2.84326	2.92226	5.3075
ML-240	PC(P-36:0)	0	C44H88NO7P	POS	Fatty acids	2.61	level2	756.62	323.1	7.14339	7.14951	7.61844	5.78014	6.00547	6.66552	6.12215	5.72978	6.79383	8.0023	7.40244	6.35448	9.1395	7.87812	7.16886
ML-241	gamma-Dodecalactone	57084-18-1	C12H22O2	POS	Fatty acids	2.58	level2	199.169	196.2	8.98039	8.63585	8.25436	1.52799	1.56466	1.577	3.33344	3.35533	3.16276	5.10667	6.68959	6.06205	1.86491	2.07551	2.12338
ML-242	Leukotriene_F4	0	C28H44N2O8S	POS	Fatty acids	2.57	level2	569.295	283.7	15.0909	16.4902	13.8055	14.886	15.9235	15.0386	5.66063	6.04672	5.46046	13.533	14.7552	12.4239	13.9478	13.9293	17.046
ML-243	[(4E,6E,12E)-3-acetoxytetradeca-4,6,12-trien-8,10-diynyl] acetate	29576-66-7	C18H20O4	POS	Fatty acids	2.57	level2	301.142	354.7	5.58809	5.03262	5.4673	5.18735	5.15769	5.34799	5.768	5.86221	5.37624	5.43957	5.16879	5.675	6.0585	5.91481	6.16011
ML-244	(E)-2,6-Dimethyl-2,5-heptadienoic_acid	261949-42-2	C9H14O2	POS	Fatty acids	2.55	level2	155.107	287.1	2.20442	1.76304	1.50691	1.87179	1.29653	1.13962	1.73328	1.12414	1.04048	1.93713	1.38349	1.25126	15.0816	14.2726	14.7711
ML-245	Ambrettolide	123-69-3	C16H28O2	POS	Fatty acids	2.51	level2	253.216	230.4	14.8545	14.6637	13.7043	11.2647	11.7427	11.4306	7.00487	6.95564	7.28374	1.85564	1.7555	1.85786	2.88795	2.79509	2.97466
ML-246	12-oxo-9Z-octadecenoic_acid	0	C18H32O3	POS	Fatty acids	2.51	level2	297.243	236.6	3.99157	3.71133	3.39718	2.52397	2.53322	2.68644	2.35033	2.21131	2.43089	3.08418	2.59722	2.78155	1.78782	1.75074	2.06825
ML-247	Neryl_propionate	105-91-9	C13H22O2	POS	Fatty acids	2.38	level2	211.169	311.6	2.34966	2.38192	2.59436	0.652141	0.570286	0.50025	0.835227	0.796648	0.898184	0.465304	0.715226	0.573695	0.257267	0.221047	0.364864
ML-248	3E-Hexadecenoic_acid	0	C16H30O2	POS	Fatty acids	2.36	level2	255.232	298.4	1.67571	2.09715	1.93579	0.843444	1.00894	1.14435	1.64911	1.38276	1.71168	1.7446	1.96292	2.02374	1.97806	2.17792	2.18113
ML-249	3E,9Z,12Z,15Z-octadecatetraenoic_acid	0	C18H28O2	POS	Fatty acids	2.33	level2	277.216	338.4	1.02733	0.997241	1.32747	1.32496	1.23917	1.29372	6.52586	5.32276	5.57682	2.36346	3.98713	2.04818	4.44771	2.69103	3.88384
ML-250	9Z,12Z-Octadecadienal	0	C18H32O	POS	Fatty acids	2.33	level2	265.253	309	118.726	130.29	123.261	78.8702	93.306	94.9738	124.066	95.7201	128.492	91.7656	81.2928	92.7538	99.4952	93.4435	93.6088
ML-251	6,10-dimethyl-9-methylene-undec-5E-en-2-one	64854-44-0	C14H24O	POS	Fatty acids	2.32	level2	209.19	309.1	0.571083	0.399567	0.434231	0.501905	0.40131	0.615617	0.635944	0.584352	0.686485	0.262982	0.334777	0.342807	0.561129	0.421685	0.601054
ML-252	2-keto_palmitic_acid	0	C16H30O3	POS	Fatty acids	2.31	level2	271.227	230.4	14.5998	14.6746	14.2625	11.2645	12.3596	11.7221	7.08363	7.02094	7.66177	1.77669	1.82829	2.00688	2.9432	2.8454	3.03699
ML-253	14R-hydroxy-11Z-eicosenoic_acid	0	C20H38O3	POS	Fatty acids	2.28	level2	327.29	291.4	10.5472	9.17262	8.56295	5.05614	5.70397	5.18556	3.96619	3.50284	4.46815	2.38805	2.68146	1.66181	2.14423	2.1104	2.07466
ML-254	Pipericine	0	C22H41NO	POS	Fatty acids	2.26	level2	336.326	295	25.9777	26.1641	25.5218	28.9848	27.0744	26.7412	18.5425	17.8823	20.0465	17.1919	22.2706	17.6456	12.2669	12.4456	12.2651
ML-255	DIETHYL SUCCINATE	123-25-1	C8H14O4	POS	Fatty acids	2.26	level2	175.097	191.2	2.29715	2.2495	2.20095	2.01611	2.32257	2.07821	2.37929	2.29861	2.38518	2.27677	2.20366	2.38152	2.41497	2.37354	2.41525
ML-256	S-Sulforaphene	2404-46-8	C6H9NOS2	NEG	Fatty acids	2.26	level2	174.002	19.8	353.699	376.037	320.172	393.293	323.044	362.658	469.115	466.278	504.459	558.322	518.018	521.126	562.894	479.92	556.944
ML-257	4-O-p-Coumaroylquinic acid	53539-37-0	C16H18O8	POS	Phenolic acids (C6-C1)	3.97	level1	321.097	168.4	1.42292	1.9705	1.30421	5.07716	5.52847	5.65159	1.22418	1.17888	1.14464	1.78952	1.90724	1.91082	1.3383	3.72115	1.31979
ML-258	4-Allylcatechol	1126-61-0	C9H10O2	NEG	Phenolic acids (C6-C2)	3.92	level1	149.061	225.7	208.618	188.27	172.555	87.9941	93.9473	85.0021	154.109	165.229	107.955	167.689	151.042	134.867	135.61	165.802	188.369
ML-259	[6-[3,4-dihydroxy-2,5-bis(hydroxymethyl)tetrahydrofuran-2-yl]oxy-3,4,5-trihydroxy-tetrahydropyran-2-yl]methyl (E)-3-(4-hydroxy-3-methoxy-phenyl)prop-2-enoate	137941-45-8	C22H30O14	NEG	Phenolic acids (C6-C3)	3.88	level1	517.157	159.9	2288.2	2364.91	2354.2	1622.34	1446.3	1498.34	550.812	541.413	551.56	90.9749	87.2237	76.4887	30.4422	39.1305	19.5825
ML-260	p-Hydroxymandelic acid	1198-84-1	C8H8O4	NEG	Phenolic acids (C6-C4)	3.87	level1	167.035	41.8	951.553	1016.81	882.133	407.212	354.008	491.712	446.411	283.315	301.845	1816.51	1683.75	1752.67	2256.47	2220.02	2248.1
ML-261	Ferulate	537-98-4	C10H10O4	POS	Phenolic acids (C6-C5)	3.86	level1	195.065	142.3	179.519	165.938	169.165	119.501	124.488	121.291	58.2845	56.9117	58.7848	15.6772	17.9151	16.1394	20.8845	19.3411	20.2925
ML-262	methyl (E)-3-[4-[(2S,3R,4S,5S,6R)-3,4,5-trihydroxy-6-(hydroxymethyl)tetrahydropyran-2-yl]oxyphenyl]prop-2-enoate	554-87-0	C16H20O8	POS	Phenolic acids (C6-C6)	3.79	level1	323.114	171.5	0.840571	1.05098	0.849825	1.73779	2.00542	1.69643	1.58257	1.2623	1.46753	1.6652	1.3816	1.61091	2.19699	2.77199	2.42449
ML-263	Methyl caffeate	3843-74-1	C10H10O4	NEG	Phenolic acids (C6-C7)	3.68	level1	193.051	178.4	6220.22	6565.27	6512.2	3038.32	3054.61	3278.73	11716.1	11390.7	11254.2	9601.46	9084.37	9073.35	6105.04	6495.18	6424.23
ML-264	4-O-feruloyl-D-quinic acid	0	C17H20O9	POS	Phenolic acids (C6-C8)	3.64	level1	351.105	137.1	4.41022	4.19272	3.93995	6.84154	7.09701	7.18898	25.6998	29.9227	29.3611	0.270164	0.677857	0.326466	2.27035	1.74739	2.16581
ML-265	(2R,3R,4S,5S,6R)-2-[[(2R,3S,4S,5R,6S)-6-(4-allyl-2-methoxy-phenoxy)-3,4,5-trihydroxy-tetrahydropyran-2-yl]methoxy]-6-(hydroxymethyl)tetrahydropyran-3,4,5-triol	0	C22H32O12	NEG	Phenolic acids (C6-C9)	3.63	level1	469.17	156.1	3402.03	3675.64	3615.94	2458.78	2217.55	2392.77	1453.86	2651.77	2575.56	2926.64	2871.73	2941.14	3778.67	3708.86	3876.99
ML-266	3,5-Dimethoxybenzoic acid	1132-21-4	C9H10O4	NEG	Phenolic acids (C6-C1)	3.95	level1	181.051	211.6	3313.22	3249.58	3333.19	1987.02	1875.61	2091.86	2880.39	2688.5	2559.6	4076.8	3369.8	3515.49	276.063	317.02	193.853
ML-267	4-Vinylphenol	2628-17-3	C8H8O	NEG	Phenolic acids (C6-C1)	3.93	level1	119.05	216.5	16.2973	14.1065	11.7026	176.102	157.928	166.683	134.757	123.182	127.425	86.4223	74.4454	85.4869	72.2894	76.417	74.5739
ML-268	(2S)-2-benzoyloxybutanedioic acid	22138-51-8	C11H10O6	NEG	Phenolic acids (C6-C1)	3.93	level1	237.041	168.7	2777.57	2574.27	2676	2237	1945.43	2016.64	732.665	733.443	719.343	1835.78	1651.38	1723.8	3636.91	3285.8	3723.32
ML-269	Benzoic acid	65-85-0	C7H6O2	NEG	Phenolic acids (C6-C1)	3.91	level1	121.03	192.6	2065.76	2169.77	2119.55	4385.18	4314.95	4456.49	4241.34	4264.09	4142.05	5681.95	5381.41	6042.5	10362.5	10172.2	9820.17
ML-270	2-hydroxy-5-[(2S,3R,4S,5S,6R)-3,4,5-trihydroxy-6-(hydroxymethyl)tetrahydropyran-2-yl]oxy-benzoic acid	1820-89-9	C13H16O9	NEG	Phenolic acids (C6-C1)	3.91	level1	315.073	31.6	1299.92	1247.48	1148.03	1146.96	1006.85	1202.99	806.942	835.336	743.774	521.115	526.841	524.37	1090.67	940.089	1204.96
ML-271	Salicylic acid	69-72-7	C7H6O3	NEG	Phenolic acids (C6-C1)	3.88	level1	137.025	176.5	1545.97	1594.99	1551.57	3253	3254.22	3447.89	4194.32	3939.82	4284.26	3652.68	3131.88	3501.24	8666.84	8902.37	8884.57
ML-272	3-(1-carboxyvinyloxy)benzoic acid	16929-37-6	C10H8O5	POS	Phenolic acids (C6-C1)	3.87	level1	209.045	173	4.20845	4.19798	4.14166	10.9098	11.609	11.2588	1.18297	1.04409	1.12184	0.771965	0.746172	0.777146	0.865796	0.811788	0.862317
ML-273	3-Hydroxybenzoic acid	99-06-9	C7H6O3	NEG	Phenolic acids (C6-C1)	3.82	level1	137.025	144	2843.53	2874.87	2760.92	4677.63	4248.24	5750.82	1667.84	2590.78	1694.26	8535.1	9892.81	8250.3	21180.3	19541.7	21525.8
ML-274	3-hydroxybenzaldehyde	100-83-4	C7H6O2	NEG	Phenolic acids (C6-C1)	3.8	level1	121.03	167.8	1957.37	1767.35	1813.61	1288.98	1211.35	1378.31	1367.57	1470.81	1474.95	3954.57	2445.08	2390.7	5198.46	1795.9	3451.5
ML-275	[(2R,3S,4S,5R,6R)-6-[(2S,3S,4S,5R)-3,4-dihydroxy-2,5-bis(hydroxymethyl)tetrahydrofuran-2-yl]oxy-3,4,5-trihydroxy-tetrahydropyran-2-yl]methyl 4-hydroxybenzoate	139726-39-9	C19H26O13	NEG	Phenolic acids (C6-C1)	3.79	level1	443.12	163.9	222.457	207.214	221.653	77.354	66.9934	78.9347	348.011	367.107	339.743	56.4528	46.5617	67.8248	74.8693	64.0353	83.112
ML-276	2-hydroxy-3,4-dimethoxy-benzoic acid	5653-46-3	C9H10O5	NEG	Phenolic acids (C6-C1)	3.77	level1	197.046	156.7	159.955	157.11	142.31	139.146	133.046	122.896	511.37	640.995	512.857	712.699	701.573	714.833	1098.42	1079.57	1079.47
ML-277	Homoveratric acid	93-40-3	C10H12O4	NEG	Phenolic acids (C6-C1)	3.76	level1	195.067	171.3	109.884	117.066	105.357	90.7902	117.713	105.228	1053.52	1007.57	1084.31	207.96	173.129	188.745	208.366	190.707	158.039
ML-278	4-Aminobenzoic acid	150-13-0	C7H7NO2	POS	Phenolic acids (C6-C1)	3.75	level1	138.055	25	2209.47	2004.23	2012.3	2012.91	2101.03	2109.89	1455.64	1214.61	1298.1	1305.78	1305.96	1305.2	1555.04	1422.57	1524.36
ML-279	2,6-Dihydroxybenzoic acid	303-07-1	C7H6O4	NEG	Phenolic acids (C6-C1)	3.74	level1	153.02	181.8	400.688	422.105	452.267	225.98	227.839	269.791	1289.77	1271.44	1260.79	1207.11	1083.78	1114.58	1514.43	1311.23	1513.86
ML-280	3,5-dimethoxy-4-[(2S,3R,4S,5S,6R)-3,4,5-trihydroxy-6-(hydroxymethyl)tetrahydropyran-2-yl]oxy-benzoic acid	33228-65-8	C15H20O10	NEG	Phenolic acids (C6-C1)	3.74	level1	359.099	29	239.35	177.584	273.374	436.282	514.126	524.807	219.722	202.423	182.598	209.204	279.415	261.507	320.081	356.94	341.629
ML-281	4-Hydroxybenzaldehyde	123-08-0	C7H6O2	NEG	Phenolic acids (C6-C1)	3.72	level1	121.03	192.6	2065.76	2169.77	2119.55	4385.18	4314.95	4456.49	4241.34	4264.09	4142.05	5681.95	5381.41	6042.5	10362.5	10172.2	9820.17
ML-282	Diabeton	394-31-0	C7H7NO3	NEG	Phenolic acids (C6-C1)	3.72	level1	152.036	37.1	135.905	131.864	148.019	126.695	145.53	130.435	428.848	422.909	387.436	697.162	677.865	710.818	1184.5	1168.95	1123.43
ML-283	Monobutyl phthalate	131-70-4	C12H14O4	POS	Phenolic acids (C6-C1)	3.72	level1	205.086	270.4	6.44521	6.48164	6.62733	6.11559	6.23519	6.62731	6.90696	6.58962	6.59926	6.89793	6.65297	6.20967	7.54644	7.41935	7.37957
ML-284	Ethyl 4-hydroxybenzoate	120-47-8	C9H10O3	NEG	Phenolic acids (C6-C1)	3.71	level1	165.056	168.7	223.587	207.639	259.239	257.369	231.398	265.418	1527.99	1484.64	1659.58	449.373	404.8	414.742	309.243	323.291	291.873
ML-285	4-Hydroxybenzoic acid	99-96-7	C7H6O3	NEG	Phenolic acids (C6-C1)	3.71	level1	137.025	144	2843.53	2874.87	2760.92	4677.63	4248.24	4050.82	1667.84	2590.78	1694.26	4535.1	5892.81	4250.3	21180.3	19541.7	21525.8
ML-286	Neantine	84-66-2	C12H14O4	POS	Phenolic acids (C6-C1)	3.7	level1	205.086	270.4	6.44521	6.48164	6.62733	6.11559	6.23519	6.62731	6.90696	6.58962	6.59926	6.89793	6.65297	6.20967	7.54644	7.41935	7.37957
ML-287	Vanillin	121-33-5	C8H8O3	NEG	Phenolic acids (C6-C1)	3.68	level1	151.04	167.3	239.763	246.603	307.531	250.99	202.982	235.554	477.43	616.513	533.917	467.41	447.579	403.774	649.275	655.424	606.695
ML-288	[(2S,3R,4S,5S,6R)-3,4,5-trihydroxy-6-[[(E)-3-phenylprop-2-enoyl]oxymethyl]tetrahydropyran-2-yl] 3,4,5-trihydroxybenzoate	115746-69-5	C22H22O11	POS	Phenolic acids (C6-C1)	3.65	level1	463.124	156.9	0.680171	0.738222	0.772481	2.81765	2.9114	2.99749	1.17789	1.07814	1.1733	5.97598	4.86968	7.1367	14.1839	17.7613	14.2163
ML-289	4-Ethoxybenzoic acid	619-86-3	C9H10O3	NEG	Phenolic acids (C6-C1)	3.64	level1	165.056	168.7	223.587	207.639	259.239	257.369	231.398	265.418	1527.99	1484.64	1659.58	449.373	404.8	414.742	309.243	323.291	291.873
ML-290	5-Methoxysalicylic acid	2612-02-4	C8H8O4	NEG	Phenolic acids (C6-C1)	3.64	level1	167.035	154.7	797.923	809.159	783.043	689.604	798.087	661.714	1369.88	831.331	858.407	8099.12	7844.31	7988.61	11442.5	11645.7	11496.6
ML-291	2-Glucosyloxy-4-methoxycinnamic acid	0	C16H20O9	POS	Phenolic acids (C6-C1)	2.72	level2	379.101	167.7	28.9839	26.2924	26.8172	31.4419	33.2615	30.4003	4.34712	3.86744	5.95709	1.74944	1.59003	1.5436	3.58617	2.98021	3.30622
ML-292	Sinapic acid	7362-37-0	C11H12O5	NEG	Phenolic acids (C6-C2)	2.71	level2	223.061	193.5	239.382	260.663	207.783	205.42	196.726	258.4	18191.6	15627.8	19019.1	1074.36	1084.47	1950.21	3497.55	2931.71	3092.78
ML-293	Dattelic acid	73263-62-4	C16H16O8	NEG	Phenolic acids (C6-C3)	2.71	level2	335.078	165.4	770.473	735.918	750.747	460.917	407.642	428.972	51.3195	54.3541	50.8229	33.1302	34.1568	30.2301	34.5676	32.0844	44.1256
ML-294	Coumaroyl quinic acid (isomer of 758, 759)	0	C16H18O8	NEG	Phenolic acids (C6-C4)	2.68	level2	337.094	167.4	1553.36	1572.46	1593.61	860.337	632.64	596.951	61.2938	55.0779	59.8324	195.628	213.983	216.762	261.78	231.4	206.206
ML-295	Caffeic acid hexoside	0	C15H18O9	NEG	Phenolic acids (C6-C5)	2.67	level2	341.089	150.1	2251.78	2433.82	2306.42	2563.85	2423.19	2635.19	1049.02	1191.09	1153.86	117.636	137.321	117.394	167.349	182.833	181.775
ML-296	Coumaroyl Hexoside (isomer of 691, 692)	0	C15H18O8	NEG	Phenolic acids (C6-C6)	2.66	level2	325.09	141.8	172.614	196.673	185.178	198.526	215.085	236.458	150.587	142.406	150.373	37.8336	38.5157	41.5216	46.0398	48.7991	65.6228
ML-297	cis-Sinapic_acid	7361-90-2	C11H12O5	POS	Phenolic acids (C6-C7)	2.55	level2	225.076	41.6	20.029	19.0451	19.9282	50.5759	51.5646	51.6445	7.6487	7.00727	7.95714	5.79045	6.84001	6.29782	6.77338	6.75204	9.85762
ML-298	Cynarine	30964-13-7	C25H24O12	NEG	Phenolic acids (C6-C8)	2.53	level2	515.126	25	254.777	205.083	209.258	464.505	478.396	520.332	5088.55	4242.32	4686.26	876.763	711.123	776.367	505.38	501.387	421.74
ML-299	3,4,5-Trimethoxycinnamic_acid	90-50-6	C12H14O5	POS	Phenolic acids (C6-C9)	2.49	level2	239.089	166.7	8.65093	7.4647	8.09686	6.43625	6.34143	6.42725	6.02016	5.59994	6.02091	4.80856	6.95632	7.18201	5.92268	5.59839	5.93005
ML-300	Sinapoylmalate	0	C15H16O9	POS	Phenolic acids (C6-C10)	2.45	level2	207.138	166.9	86.3659	81.5121	82.9075	14.8212	14.6241	15.0203	8.77902	8.22046	8.64291	9.12649	10.5375	8.72254	9.52761	9.15409	9.62489
ML-301	helonioside A	0	C32H38O17	NEG	Phenolic acids (C6-C11)	2.4	level2	693.205	171.7	1570.59	1535.15	1562.39	612.262	554.494	623.849	443.406	436.155	480.926	21.8668	21.8023	22.4991	64.8864	59.6645	63.342
ML-302	Sinapoylhexoside (isomer of 953)	0	C17H22O10	NEG	Phenolic acids (C6-C12)	2.35	level2	385.114	148.1	10418.6	10690.9	10621.7	10129.4	9342.94	9936.5	8382.8	8285.32	8572.9	1067.56	1138.17	1179.99	2272.93	2309.69	2348.66
ML-303	Diferuloyl glycerol	0	C23H24O9	NEG	Phenolic acids (C6-C13)	2.3	level2	443.139	198.6	109.778	137.388	125.824	171.938	183.225	196.242	0.233995	0.230973	0.240343	3.23543	4.97692	4.2314	13.126	15.3765	14.1156
ML-304	1-O-b-D-glucopyranosyl sinapate	0	C17H22O10	NEG	Phenolic acids (C6-C14)	2.29	level2	385.115	169.9	122.047	157.323	117.406	307.367	327.814	292.392	2909.47	2537.36	2977.69	1353.99	1140.39	1040.67	1377.95	1054.51	1236.13
ML-305	Cinnamaldehyde	104-55-2	C9H8O	POS	Phenolic acids (C6-C15)	2.28	level2	133.061	25.6	14.1675	13.0568	12.4221	6.7116	6.99082	7.1537	25.4469	23.1625	23.6451	58.0032	56.4049	59.0689	127.23	127.748	133.234
ML-306	Populoside	0	C22H24O10	NEG	Phenolic acids (C6-C16)	2.26	level2	493.136	152.7	120.654	113.443	123.463	138.159	121.646	132.485	39.2602	57.7806	49.4365	145.952	144.364	107.39	50.257	30.8734	56.5835
ML-307	Butylparaben	94-26-8	C11H14O3	NEG	Phenolic acids (C6-C1)	2.73	level2	193.087	237.8	195.544	214.863	224.148	218.59	170.111	184.229	223.887	215.379	238.23	216.584	200.858	200.845	198.402	226.682	186.862
ML-308	Benzoic acid + 1O, O-Hex	10366-91-3	C13H16O8	NEG	Phenolic acids (C6-C1)	2.73	level2	299.077	29	1821.99	1935.5	1661.73	2871.1	2510.15	2725.16	232.575	238.27	212.441	51.6557	60.8599	56.9985	47.1376	53.804	59.6075
ML-309	O-TOLUIC ACID	118-90-1	C8H8O2	NEG	Phenolic acids (C6-C1)	2.72	level2	135.045	213.6	374.08	338.576	361.643	393.358	350.027	370.214	405.716	400.046	386.334	412.734	387.533	373.532	420.72	439.68	473.203
ML-310	3-Methoxybenzoic-acid	586-38-9	C8H8O3	NEG	Phenolic acids (C6-C1)	2.71	level2	151.04	19.1	192.565	200.697	165.793	162.184	141.136	187.611	216.99	188.109	226.343	214.622	201.22	197.715	212.434	215.975	192.486
ML-311	Protocatechuic acid ethylester	3943-89-3	C9H10O4	NEG	Phenolic acids (C6-C1)	2.69	level2	181.051	63.7	2667.78	2783.3	1956.03	2061.95	1798.7	2754.08	900.918	1109.77	944.505	1593.61	1720.74	1681.58	3501.51	3569.15	395.872
ML-312	2,4,5-trimethoxybenzoic acid	0	C10H12O5	POS	Phenolic acids (C6-C1)	2.58	level2	251.031	21.7	30.0791	33.4167	26.5813	17.6266	19.1111	17.8451	13.2994	12.7838	14.3364	28.5882	26.2677	26.8739	44.0525	39.9945	47.3492
ML-313	Ellagic_acid	476-66-4	C14H6O8	POS	Phenolic acids (C6-C1)	2.39	level2	284.22	179.8	9.29923	8.43654	8.98424	10.464	10.9439	9.03616	5.82346	5.80097	6.6557	7.62946	7.41207	8.10355	9.21506	8.36402	10.0717
ML-314	Methyl Haematommate	0	C10H10O5	NEG	Phenolic acids (C6-C1)	2.34	level2	209.046	170	3445.95	3387.22	3351.51	4788.3	2899.57	4644.2	3604.75	5455.97	3797.65	2847.56	4189.7	2562.96	2842.81	4706.29	2742.47
ML-315	benzyl benzoate	120-51-4	C14H12O2	POS	Phenolic acids (C6-C1)	2.25	level2	251.047	302.4	3.24279	5.23219	3.66847	4.1032	5.45769	4.93192	5.12559	4.13444	8.19608	3.47917	4.53381	4.71931	4.64635	6.07079	4.82938
ML-316	Gallic acid hexoside	13405-60-2	C13H16O10	NEG	Phenolic acids (C6-C1)	2.18	level2	331.068	39.4	250.481	274.137	280.009	196.863	164.719	163.442	288.107	310.68	345.426	115.804	109.438	122.169	116.377	110.79	104.566
ML-317	Scutellarein	529-53-3	C15H10O6	POS	Flavonoids	3.97	level1	287.055	206.9	1.47305	0.909954	0.958885	1.17603	1.1237	1.18343	4.05868	3.89198	3.14052	3.9023	3.56324	3.85777	3.66335	3.46686	3.56319
ML-318	Nepitrin	569-90-4	C22H22O12	POS	Flavonoids	3.97	level1	479.119	186.6	0.447407	0.586259	0.507448	0.194182	0.200527	0.177903	9.86343	8.38085	8.70447	8.98977	10.464	9.19947	11.772	14.0004	15.1023
ML-319	7,3',4'-Trihydroxyflavone	2150-11-0	C15H10O5	NEG	Flavonoids	3.96	level1	269.046	215.5	94.1865	87.3648	89.1118	148.499	167.797	131.519	229.381	312.322	254.066	185.152	174.308	187.088	308.294	322.886	335.121
ML-320	Kaempferol 3-neohesperidoside	32602-81-6	C27H30O15	POS	Flavonoids	3.95	level1	595.167	183.4	3.25066	3.00897	3.22963	0.39272	0.466219	0.437264	296.86	273.468	286.275	46.7805	44.172	45.1467	23.641	23.7186	28.332
ML-321	Isorhamnetin-3-O-neohespeidoside	55033-90-4	C28H32O16	POS	Flavonoids	3.95	level1	625.177	183.2	0.378812	0.436187	0.354267	0.118917	0.128527	0.193063	60.0198	55.4326	57.8392	61.86	61.7511	63.7024	54.3955	53.6566	56.5271
ML-322	Luteolin	491-70-3	C15H10O6	POS	Flavonoids	3.94	level1	287.055	206.9	1.47305	0.909954	0.958885	1.17603	1.1237	1.18343	3.05868	3.89198	4.14052	3.9023	3.56324	3.85777	3.66335	3.46686	3.56319
ML-323	Lonicerin	25694-72-8	C27H30O15	POS	Flavonoids	3.94	level1	595.167	183.4	3.25066	3.00897	3.22963	0.39272	0.466219	0.437264	296.86	273.468	286.275	46.7805	44.172	45.1467	23.641	23.7186	28.332
ML-324	Kaempferol 3-O-sophoroside	19895-95-5	C27H30O16	POS	Flavonoids	3.94	level1	611.162	177.8	1.35506	1.43339	1.49217	0.355193	0.49967	0.424035	38.1659	35.1105	36.5841	53.1456	54.3541	52.4211	55.8051	52.5354	58.1594
ML-325	Nicotiflorin	17650-84-9	C27H30O15	POS	Flavonoids	3.93	level1	595.167	183.4	3.25066	3.00897	3.22963	0.39272	0.466219	0.437264	296.86	273.468	286.275	46.7805	44.172	45.1467	23.641	23.7186	28.332
ML-326	Robinin	301-19-9	C33H40O19	POS	Flavonoids	3.93	level1	741.225	170.1	0.0599047	0.0254766	0.0517387	0.0620301	0.0917808	0.0958403	6.99252	6.03953	6.36578	0.912537	0.785942	0.837144	0.655997	0.67007	0.717072
ML-327	Epicatechin	490-46-0	C15H14O6	POS	Flavonoids	3.93	level1	291.087	160.2	19.9397	20.0797	19.1193	4.42812	4.71303	4.29427	1.38572	1.51526	1.50347	17.3272	17.7068	18.0178	11.5161	11.1302	12.001
ML-328	Procyanidin C1	37064-30-5	C45H38O18	NEG	Flavonoids	3.93	level1	865.199	159.2	212.938	233.656	194.292	4.8009	5.64908	4.60083	0.833995	1.08421	0.940343	1378.19	1529.41	1537.34	1380.2	1219.17	1411.7
ML-329	Isorhamnetin-3-O-glucoside	5041-82-7	C22H22O12	POS	Flavonoids	3.92	level1	479.119	186.6	0.347407	0.586259	0.407448	0.194182	0.250527	0.277903	9.86343	8.38085	8.70447	8.98977	10.464	9.19947	11.772	14.0004	15.1023
ML-330	5-hydroxy-2-(4-hydroxyphenyl)-3-[(2S,3R,4S,5S,6R)-3,4,5-trihydroxy-6-(hydroxymethyl)tetrahydropyran-2-yl]oxy-7-[(2S,3R,4R,5R,6S)-3,4,5-trihydroxy-6-methyl-tetrahydropyran-2-yl]oxy-chromen-4-one	2392-95-2	C27H30O15	POS	Flavonoids	3.92	level1	595.167	183.4	3.25066	3.00897	3.22963	0.39272	0.466219	0.437264	296.86	273.468	286.275	46.7805	44.172	45.1467	23.641	23.7186	28.332
ML-331	Kaempferol 3-O-gentiobioside	22149-35-5	C27H30O16	POS	Flavonoids	3.92	level1	611.162	177.8	1.35506	1.43339	1.49217	0.355193	0.49967	0.424035	38.1659	35.1105	36.5841	53.1456	54.3541	52.4211	55.8051	52.5354	58.1594
ML-332	(-)-Catechin	18829-70-4	C15H14O6	POS	Flavonoids	3.92	level1	291.087	160.2	19.9397	20.0797	19.1193	4.42812	4.71303	4.29427	1.38572	1.51526	1.50347	17.3272	17.7068	18.0178	11.5161	11.1302	12.001
ML-333	5-hydroxy-3,7-dimethoxy-2-phenyl-chromen-4-one	70786-48-0	C17H14O5	POS	Flavonoids	3.92	level1	299.092	254.4	6.0754	5.16294	5.76513	21.1049	20.4655	20.2979	0.595643	0.519101	0.679265	0.541855	0.398213	0.679639	0.814454	0.983874	0.526235
ML-334	3-hydroxy-2-(4-hydroxyphenyl)chromen-4-one	14919-49-4	C15H10O4	POS	Flavonoids	3.92	level1	255.065	237.1	3.03261	3.12349	2.49437	2.48813	2.41882	2.98845	2.99172	2.42	3.41381	4.43711	3.89536	4.21836	4.05014	4.15591	3.51237
ML-335	6-Hydroxyluteolin 7-glucoside	54300-65-1	C21H20O12	POS	Flavonoids	3.92	level1	465.104	181.9	1.34206	1.37491	0.983744	0.887938	0.933808	1.05182	6.87053	5.75984	6.29905	11.1972	9.50856	9.62443	14.1787	15.8386	14.8853
ML-336	Procyanidin B2	29106-49-8	C30H26O12	NEG	Flavonoids	3.92	level1	577.136	160.2	1310.61	1356.36	1379.1	317.606	301.623	294.205	19.9252	23.6525	19.3794	2289.07	2355.69	2317.51	831.963	997.68	1037.6
ML-337	3-[(2S,3R,4S,5S,6R)-4,5-dihydroxy-6-[[(2R,3R,4R,5R,6S)-3,4,5-trihydroxy-6-methyl-tetrahydropyran-2-yl]oxymethyl]-3-[(2S,3R,4S,5R)-3,4,5-trihydroxytetrahydropyran-2-yl]oxy-tetrahydropyran-2-yl]oxy-5,7-dihydroxy-2-(4-hydroxyphenyl)chromen-4-one	131573-90-5	C32H38O19	POS	Flavonoids	3.91	level1	727.21	175	0.00199037	0.00306688	0.00173865	0.00169557	0.00174428	0.00176997	150.18	131.337	149.281	18.1935	16.5383	17.3263	12.5688	12.3186	11.3363
ML-338	Catechin	154-23-4	C15H14O6	POS	Flavonoids	3.91	level1	291.087	144.4	9.0535	10.2158	8.67817	0.330817	0.277734	0.452749	0.430829	0.297047	0.438275	40.1899	41.6607	42.6729	32.1235	32.3306	34.6233
ML-339	3-[(2S,3R,4S,5R,6R)-3,5-dihydroxy-6-(hydroxymethyl)-4-[(2S,3R,4R,5R,6S)-3,4,5-trihydroxy-6-methyl-tetrahydropyran-2-yl]oxy-tetrahydropyran-2-yl]oxy-5,7-dihydroxy-2-(4-hydroxyphenyl)chromen-4-one	28447-29-2	C27H30O15	POS	Flavonoids	3.9	level1	595.167	183.4	3.25066	3.00897	3.22963	0.39272	0.466219	0.437264	296.86	273.468	286.275	46.7805	44.172	45.1467	23.641	23.7186	28.332
ML-340	Narcissin	604-80-8	C28H32O16	POS	Flavonoids	3.9	level1	625.177	183.2	0.378812	0.436187	0.445427	0.118917	0.128527	0.113063	60.0198	55.4326	57.8392	61.86	61.7511	63.7024	54.3955	53.6566	56.5271
ML-341	5-Hydroxy-7,8-dimethoxyflavone,Moslosooflavone	3570-62-5	C17H14O5	POS	Flavonoids	3.9	level1	299.092	254.4	6.0754	5.16294	5.76513	21.1049	20.4655	20.2979	0.595643	0.519101	0.679265	0.541855	0.398213	0.679639	0.814454	0.983874	0.526235
ML-342	6-hydroxy-2-(2-hydroxyphenyl)chromen-4-one	92439-20-8	C15H10O4	NEG	Flavonoids	3.9	level1	253.051	237.7	518.359	541.472	423.92	419.358	412.714	545.139	743.74	560.997	635.174	276.568	262.238	247.31	252.128	257.371	205.797
ML-343	Grosvenorine	156980-60-8	C33H40O19	POS	Flavonoids	3.89	level1	741.225	170.1	0.0599047	0.0254766	0.0517387	0.0620301	0.0917808	0.0958403	6.99252	6.03953	6.36578	0.912537	0.785942	0.837144	0.655997	0.67007	0.717072
ML-344	Kaempferol-3-O-galactoside	23627-87-4	C21H20O11	POS	Flavonoids	3.89	level1	449.109	184.2	0.893281	0.794779	0.882411	0.280027	0.268351	0.303636	29.2209	27.4217	28.22	5.78004	7.62489	7.28819	8.57609	5.86883	5.69614
ML-345	Butein	21849-70-7	C15H12O5	NEG	Flavonoids	3.89	level1	271.062	211	113.769	119.034	105.921	26.2729	26.4041	23.9178	10.6363	21.8358	14.976	183.698	180.137	179.419	325.367	297.371	323.184
ML-346	Camelliaside A	55696-58-7	C33H40O20	POS	Flavonoids	3.88	level1	757.22	171.3	0.158206	0.123469	0.164001	0.0357771	0.0247136	0.0291984	18.6125	15.2991	16.9896	5.82683	5.84192	5.60555	7.02472	6.77401	7.23559
ML-347	3-[(2S,3R,4S,5S,6R)-4,5-dihydroxy-6-(hydroxymethyl)-3-[(2S,3R,4S,5S,6R)-3,4,5-trihydroxy-6-(hydroxymethyl)tetrahydropyran-2-yl]oxy-tetrahydropyran-2-yl]oxy-5-hydroxy-2-(4-hydroxyphenyl)-7-[(2S,3R,4S,5S,6R)-3,4,5-trihydroxy-6-(hydroxymethyl)tetrahydropyran-2-yl]oxy-chromen-4-one	55136-76-0	C33H40O21	POS	Flavonoids	3.88	level1	773.215	160.9	0.953509	1.07001	0.854559	0.0216956	0.0183637	0.0233238	0.885577	1.23403	1.15766	0.276704	0.56914	0.562082	0.301143	0.44255	0.426302
ML-348	Kaempferol	520-18-3	C15H10O6	POS	Flavonoids	3.87	level1	287.055	206.9	1.07305	0.909954	0.958885	3.17603	3.1237	3.18343	5.05868	4.89198	5.14052	3.9023	3.56324	3.85777	3.66335	3.46686	3.56319
ML-349	2-(3,4-dihydroxyphenyl)-7-hydroxy-5-[(2S,3R,4S,5S,6R)-3,4,5-trihydroxy-6-[[(2R,3R,4R,5R,6S)-3,4,5-trihydroxy-6-methyl-tetrahydropyran-2-yl]oxymethyl]tetrahydropyran-2-yl]oxy-chromen-4-one	0	C27H30O15	POS	Flavonoids	3.87	level1	595.167	183.4	3.25066	3.00897	3.22963	0.39272	0.466219	0.437264	296.86	273.468	286.275	46.7805	44.172	45.1467	23.641	23.7186	28.332
ML-350	3,5-dihydroxy-2-(4-hydroxyphenyl)-7-[(2S,3R,4S,5S,6R)-3,4,5-trihydroxy-6-(hydroxymethyl)tetrahydropyran-2-yl]oxy-chromen-4-one	16290-07-6	C21H20O11	POS	Flavonoids	3.87	level1	449.109	184.2	0.593281	0.594779	0.582411	0.480027	0.568351	0.503636	29.2209	27.4217	28.22	5.78004	7.62489	7.28819	8.57609	5.86883	5.69614
ML-351	Butin	21913-99-5	C15H12O5	NEG	Flavonoids	3.86	level1	271.062	211	113.769	119.034	105.921	26.2729	26.4041	23.9178	10.6363	21.8358	14.976	183.698	180.137	179.419	325.367	297.371	323.184
ML-352	Baimaside	18609-17-1	C27H30O17	POS	Flavonoids	3.85	level1	627.157	170.9	0.59182	0.505961	0.504508	0.208901	0.190756	0.14553	0.479867	0.387391	0.449794	0.398618	0.429062	0.514062	0.34749	0.357886	0.355247
ML-353	(2S,3S)-2-(3,4,5-trihydroxyphenyl)chromane-3,5,7-triol	13425-13-3	C15H14O7	POS	Flavonoids	3.85	level1	289.071	148.2	2.20256	2.37065	2.08965	3.81825	4.10822	3.77727	1.01917	1.19488	1.17493	8.70302	7.55229	7.71325	4.41825	4.98637	5.00152
ML-354	(+)-Gallocatechin	970-73-0	C15H14O7	NEG	Flavonoids	3.84	level1	305.068	50.2	44.5117	31.2279	37.275	71.5069	71.2759	65.4884	58.8365	54.3157	49.2138	41.1348	41.2764	42.7735	229.092	255.241	281.862
ML-355	5,7-dihydroxy-2-[4-hydroxy-3-[(2S,3R,4S,5S,6R)-3,4,5-trihydroxy-6-(hydroxymethyl)tetrahydropyran-2-yl]oxy-phenyl]-3-methoxy-chromen-4-one	115473-28-4	C22H22O12	POS	Flavonoids	3.83	level1	479.119	186.6	0.347407	0.586259	0.407448	0.134182	0.150527	0.177903	9.86343	8.38085	8.70447	8.98977	10.464	9.19947	11.772	14.0004	15.1023
ML-356	Quercetin 3-gentiobioside	117-39-5	C27H30O17	POS	Flavonoids	3.83	level1	627.157	170.9	0.59182	0.505961	0.504508	0.208901	0.190756	0.16553	0.479867	0.387391	0.449794	0.398618	0.429062	0.514062	0.34749	0.357886	0.355247
ML-357	(2R)-3-(3,4-dihydroxyphenyl)-1-[2,4-dihydroxy-3-[(2S,3R,4R,5S,6R)-3,4,5-trihydroxy-6-(hydroxymethyl)tetrahydropyran-2-yl]phenyl]-2-hydroxy-propan-1-one	87441-89-2	C21H24O11	POS	Flavonoids	3.83	level1	435.129	140.6	0.718258	0.656023	0.686696	1.22342	1.37936	1.26638	7.87229	7.12481	6.9735	2.25933	2.16941	2.15461	2.94433	1.79214	2.92912
ML-358	Leucoside	27661-51-4	C26H28O15	NEG	Flavonoids	3.83	level1	579.137	182.8	0.509504	0.46994	0.399942	1.74563	0.94425	1.20215	597.125	587.874	553.87	324.333	333.968	330.912	225.393	234.766	234.884
ML-359	(2R,3R)-2-(2,6-dihydroxyphenyl)-3,5,7-trihydroxy-chroman-4-one	82854-32-8	C15H12O7	NEG	Flavonoids	3.83	level1	303.052	180.7	57.3522	63.2952	69.5168	93.8592	102.353	107.671	34.0218	35.7539	23.2007	1481.22	1448.43	1421.51	884.023	908.771	972.464
ML-360	2-(3,4-dihydroxyphenyl)-5-hydroxy-7-methoxy-3-[(2S,3R,4S,5S,6R)-3,4,5-trihydroxy-6-[[(2R,3R,4R,5R,6S)-3,4,5-trihydroxy-6-methyl-tetrahydropyran-2-yl]oxymethyl]tetrahydropyran-2-yl]oxy-chromen-4-one	34202-83-0	C28H32O16	POS	Flavonoids	3.82	level1	625.177	183.2	0.378812	0.436187	0.354267	0.118917	0.128527	0.103063	60.0198	55.4326	57.8392	61.86	61.7511	63.7024	54.3955	53.6566	56.5271
ML-361	2-(3,4-dihydroxyphenyl)-5,7-dihydroxy-chroman-4-one	4049-38-1	C15H12O6	NEG	Flavonoids	3.82	level1	287.057	200.2	176.567	178.179	179.38	15.3515	12.9933	17.6509	112.125	105.453	110.325	609.447	541.536	490.289	591.543	522.301	539.381
ML-362	Azaleatin	529-51-1	C16H12O7	POS	Flavonoids	3.81	level1	317.066	183.1	0.191031	0.140238	0.157602	0.696926	0.691971	0.870642	12.7628	11.4649	12.253	9.7338	9.76857	12.7091	10.0971	13.9533	9.80556
ML-363	(2Z)-6-hydroxy-2-[(4-hydroxy-3-methoxy-phenyl)methylene]benzofuran-3-one	32396-80-8	C16H12O5	NEG	Flavonoids	3.81	level1	283.062	235.6	116.475	118.316	96.8692	444.582	414.77	468.062	16.3831	20.166	19.2145	11.7383	14.4718	13.941	24.0186	25.0558	17.8925
ML-364	Pinobanksin	96335-75-0	C15H12O5	NEG	Flavonoids	3.8	level1	271.062	211	113.769	119.034	105.921	36.2729	36.4041	23.9178	10.6363	21.8358	14.976	183.698	180.137	179.419	325.367	297.371	323.184
ML-365	5-hydroxy-2-(4-hydroxy-3-methoxy-phenyl)-7-[(2S,3R,4S,5S,6R)-3,4,5-trihydroxy-6-[[(2R,3R,4R,5R,6S)-3,4,5-trihydroxy-6-methyl-tetrahydropyran-2-yl]oxymethyl]tetrahydropyran-2-yl]oxy-chroman-4-one	150172-22-8	C28H34O15	NEG	Flavonoids	3.77	level1	609.184	167.5	28.9196	31.6942	31.3599	16.2701	14.0168	13.5558	139.647	124.746	133.17	35.2106	35.4245	28.626	225.844	198.45	221.003
ML-366	5-Hydroxy-3,7,4'-trimethoxyflavone	15486-34-7	C18H16O6	POS	Flavonoids	3.76	level1	329.102	238.3	5.58139	5.13887	4.99538	19.6923	21.6326	21.0959	0.0142229	0.0166262	0.0226049	0.00173915	0.00192167	0.00730568	0.00190628	0.00743214	0.00191027
ML-367	5-hydroxy-2-(4-hydroxyphenyl)-7-methoxy-6-[(2S,3R,4R,5S,6R)-3,4,5-trihydroxy-6-(hydroxymethyl)tetrahydropyran-2-yl]chromen-4-one	1859726	C22H22O10	NEG	Flavonoids	3.76	level1	445.115	210.2	104.26	125.131	113.209	107.003	96.202	93.2823	104.597	98.4388	116.312	118.93	139.278	141.888	146.984	155.643	149.672
ML-368	Neodiosmin	38665-01-9	C28H32O15	POS	Flavonoids	3.74	level1	609.182	160.4	0.255252	0.287164	0.229087	0.36728	0.471482	0.340286	0.312821	0.29227	0.225622	10.9744	11.0915	10.7083	7.90314	7.49257	8.47683
ML-369	7-[(2S,3R,4S,5S,6R)-4,5-dihydroxy-6-(hydroxymethyl)-3-[(2S,3R,4R,5R,6S)-3,4,5-trihydroxy-6-methyl-tetrahydropyran-2-yl]oxy-tetrahydropyran-2-yl]oxy-5-hydroxy-2-(4-hydroxy-3-methoxy-phenyl)chromen-4-one	111133-90-5	C28H32O15	POS	Flavonoids	3.73	level1	609.182	160.4	0.355252	0.287164	0.229087	0.36728	0.471482	0.340286	0.312821	0.29227	0.225622	10.9744	11.0915	10.7083	7.90314	7.49257	8.47683
ML-370	3-[(2S,3R,4R,5S,6S)-3,5-dihydroxy-6-methyl-4-[(2S,3R,4S,5S,6R)-3,4,5-trihydroxy-6-(hydroxymethyl)tetrahydropyran-2-yl]oxy-tetrahydropyran-2-yl]oxy-5,7-dihydroxy-2-(4-hydroxyphenyl)chromen-4-one	1473419-87-2	C27H30O15	NEG	Flavonoids	3.72	level1	593.153	184.6	362.5	377.627	364.743	192.135	170.835	183.105	21503.5	21677.8	22195.8	5037.82	5173.02	4953.15	2743.77	2808.77	2774.1
ML-371	Rutin	153-18-4	C27H30O16	NEG	Flavonoids	3.63	level1	609.148	178.8	127.75	145.891	141.328	37.4596	39.619	48.4937	4115.37	3769.79	3734.77	5015.63	5069.22	4893.43	4654.96	4928.57	4870.93
ML-372	5-hydroxy-2-(4-hydroxyphenyl)-7-[(2S,3R,4S,5S,6R)-3,4,5-trihydroxy-6-(hydroxymethyl)tetrahydropyran-2-yl]oxy-chroman-4-one	529-55-5	C21H22O10	POS	Flavonoids	3.5	level1	435.133	134.7	0.0874391	0.0818881	0.0725065	0.316062	0.293745	0.334243	6.39004	5.90613	5.82958	2.01958	2.14758	1.97083	2.74021	1.29421	2.38408
ML-373	6-Demethoxytangeretin	0	C19H18O6	POS	Flavonoids	2.75	level2	365.106	178.2	6.9007	6.89691	6.43932	9.93479	11.6231	11.5207	45.3829	39.6011	37.2353	8.66003	8.65199	8.81366	7.59255	7.08044	4.77417
ML-374	Procyanidin B1	20315-25-7	C30H26O12	POS	Flavonoids	2.75	level2	579.15	57.6	0.03608	0.0750585	0.0340904	0.116793	0.20017	0.217189	1.60708	1.4659	1.58967	13.598	11.8379	12.0718	14.7538	11.7164	16.4676
ML-375	3,5,6,7,8,3',4'-Heptamethoxyflavone	1178-24-1	C22H24O9	POS	Flavonoids	2.74	level2	455.132	168	10.218	9.98724	10.4313	9.61611	10.0271	9.07752	7.92888	7.76011	7.53796	2.84751	2.84807	2.96308	7.26642	6.44534	7.7024
ML-376	Spiraeoside	20229-56-5	C21H20O12	POS	Flavonoids	2.74	level2	465.103	142.2	1.10544	1.18257	0.967864	1.0423	0.825632	0.914656	0.171341	0.182224	0.158527	0.0770523	0.0311521	0.0404283	0.321044	0.225067	0.324144
ML-377	5-Hydroxy-3,8-dimethoxy-3',4'-methylenedioxy-7-prenyloxyflavone	0	C23H22O8	POS	Flavonoids	2.73	level2	427.139	43.9	8.59989	9.97633	10.6414	2.70417	3.0635	3.33321	4.70987	4.43429	3.56571	1.72499	1.66334	1.92797	1.74726	1.67118	1.57905
ML-378	Kaempferol-3-O-galactoside-6''-rhamnoside-3'''-rha	0	C33H40O19	POS	Flavonoids	2.73	level2	741.225	156.3	0.0379141	0.0363568	0.0317387	0.0236033	0.0217443	0.0276997	0.00192882	0.00181727	0.00191977	0.00173915	0.00170065	0.00172966	0.00267329	0.00184731	0.00191027
ML-379	Quercetin_3-(6''-acetylglucoside)	54542-51-7	C23H22O13	NEG	Flavonoids	2.72	level2	505.1	191.3	0.209504	0.216808	0.199942	0.201014	0.198947	0.202145	211.672	262.8	230.88	187.116	260.31	314.927	150.685	234.125	166.448
ML-380	alpha,4,2'-Trihydroxy-4-O-geranyldihydrochalcone	0	C24H28O5	POS	Flavonoids	2.71	level2	397.201	247	1.74696	1.64395	1.6935	1.04796	1.12722	1.13282	1.99563	1.8853	1.78349	1.18199	1.20807	1.27985	1.97457	1.74927	1.94358
ML-381	Pinoquercetin	0	C16H12O7	NEG	Flavonoids	2.71	level2	315.052	199.4	25.3798	27.7711	28.1859	31.3719	30.8919	36.4553	7.234	6.66546	8.24034	801.983	744.23	944.538	700.415	729.744	933.506
ML-382	5,7,3',5'-Tetrahydroxy-3,6,8,4'-tetramethoxyflavone	0	C19H18O10	POS	Flavonoids	2.7	level2	407.099	50.8	2.94729	2.80485	2.90074	1.38879	1.53421	1.4393	8.92631	8.6171	7.16541	0.158891	0.15406	0.114097	0.122738	0.136069	0.144974
ML-383	Quercetin_3,4'-diglucoside	29125-80-2	C27H30O17	NEG	Flavonoids	2.7	level2	625.143	172.1	77.9993	74.375	65.5118	0.201014	0.182437	0.202145	28.5164	24.3898	31.9747	46.6178	43.4362	50.813	41.0532	39.7702	43.2832
ML-384	Dihydroquercetin	0	C15H12O7	POS	Flavonoids	2.7	level2	305.066	167.1	0.491879	0.430609	0.369112	0.278039	0.22539	0.181567	0.77234	0.654382	0.518595	2.09146	2.48895	2.1399	2.24134	1.82922	2.12697
ML-385	Flavone base + 4O, C-Hex-CoumaroylHex	0	C36H36O18	NEG	Flavonoids	2.69	level2	755.181	42.3	105.906	127.937	137.295	104.085	96.788	74.0518	101.59	122.86	100.987	80.3996	84.5529	83.6629	71.6645	81.8631	82.7244
ML-386	Kaempferol 3-alpha-L-arabinopyranoside	0	C20H18O10	POS	Flavonoids	2.68	level2	441.079	29.6	1.29343	1.33029	0.77309	1.34625	1.30367	1.40453	33.5429	30.0325	33.0653	7.55707	8.23737	7.30199	9.45246	10.2887	7.74541
ML-387	Cannflavin_A	0	C26H28O6	POS	Flavonoids	2.66	level2	437.194	247	16.6429	17.0818	16.4477	10.5875	10.8944	11.3345	18.7232	17.188	17.3368	10.7812	10.2519	10.606	18.0895	17.3527	17.2125
ML-388	Flavonol base + 4O, O-Hex-dHex, O-Hex	50867-29-3	C33H40O21	NEG	Flavonoids	2.65	level2	771.201	161.2	47.0895	50.7206	49.7658	15.4484	16.7422	14.0146	46.9418	59.5131	55.5474	34.5661	54.3654	45.6997	33.6408	34.5926	37.0629
ML-389	Quercetin 3-O-glucoside-7-O-rhamnoside	0	C27H30O16	POS	Flavonoids	2.64	level2	633.144	177.8	0.426033	0.417236	0.39021	0.140902	0.189363	0.143795	13.244	12.2178	12.8734	18.6189	19.0955	18.5315	19.8461	17.6976	21.0139
ML-390	Eriodictyol-7-O-glucoside	38965-51-4	C21H22O11	NEG	Flavonoids	2.64	level2	449.11	165.2	167.449	180.408	168.934	13.102	10.7668	12.7894	1158.61	1056.81	1212.51	359.059	346.641	358.198	941.698	889.904	955.607
ML-391	Eupatorin	0	C18H16O7	POS	Flavonoids	2.61	level2	345.103	23.7	438.303	430.639	401	337.371	368.504	353.089	172.849	165.434	204.541	193.612	191.22	191.796	161.835	162.873	176.681
ML-392	Flavanone base + 2O, 1Prenyl	0	C20H20O4	NEG	Flavonoids	2.61	level2	323.125	162	159.452	183.915	173.422	135.819	118.417	130.105	305.011	294.097	326.038	543.92	519.627	509.329	630.434	622.6	637.618
ML-393	EPICATECHIN_MONOGALLATE	1257-08-5	C22H18O10	POS	Flavonoids	2.61	level2	443.1	155.6	18.5386	20.6087	15.5298	8.91871	7.70453	10.7992	15.6776	10.1291	18.2562	11.8001	13.3529	15.3112	26.9456	35.6505	36.4308
ML-394	Quercetagetin_3'-methylether_7-glucoside	29741-08-0	C22H22O13	POS	Flavonoids	2.54	level2	495.112	155.6	1.55205	1.73474	1.85804	2.31595	1.37273	1.1174	20.9141	19.6214	19.9567	1.60619	2.47895	2.45042	3.83975	5.3105	3.57002
ML-395	6-Geranylnaringenin	0	C25H28O5	NEG	Flavonoids	2.54	level2	407.193	171.9	815.117	750.836	692.689	627.663	658.397	710.388	133.389	215.896	197.664	62.9323	98.2731	73.7876	167.665	145.596	161.36
ML-396	Prodelphinidin_B	86631-36-9	C30H26O14	POS	Flavonoids	2.53	level2	611.139	28.2	0.846137	0.746833	0.837147	0.854692	0.965253	0.986266	6.45518	7.44304	6.66445	2.46828	3.45701	2.4658	2.29864	2.50797	2.0328
ML-397	Oroxylin A	0	C16H12O5	POS	Flavonoids	2.53	level2	285.067	19.1	17.139	16.9922	17.2222	17.9537	17.7618	18.385	25.2186	24.3568	26.9635	29.689	25.6209	27.7447	28.3344	28.2884	30.7833
ML-398	Nobiletin	478-01-3	C21H22O8	POS	Flavonoids	2.52	level2	425.114	24.4	47.9859	45.6188	46.4852	55.3867	59.886	60.4686	141.722	138.593	139.502	51.619	49.1261	50.0134	40.2713	42.4774	44.4664
ML-399	Morin	480-16-0	C15H10O7	POS	Flavonoids	2.51	level2	303.041	25.6	686.701	591.135	650.87	491.351	460.304	498.113	103.587	99.9562	104.008	253.155	255.266	248.346	327.915	346.331	321.913
ML-400	2,3,4,2',4',6'-Hexamethoxychalcone	0	C21H24O7	POS	Flavonoids	2.5	level2	389.158	187.1	32.5024	30.2607	31.4346	15.495	16.5145	14.8579	1.36456	1.1189	0.990442	0.626095	0.579887	0.502361	0.577147	0.520268	0.487176
ML-401	Eriocitrin	0	C27H32O15	POS	Flavonoids	2.5	level2	597.187	24.3	45.3995	47.6025	40.2137	51.1619	58.1407	59.7452	26.3678	26.8658	31.2978	18.5995	18.7087	20.1772	15.579	15.5152	17.6564
ML-402	(2R,3R)-2-(3,4-dihydroxyphenyl)-3,5-dihydroxy-7-methoxy-2,3-dihydrochromen-4-one	0	C16H14O7	NEG	Flavonoids	2.49	level2	317.067	188.9	80.3025	62.9898	59.8499	85.7077	58.8124	70.0235	18.234	19.7922	16.5654	723.199	683.544	677.783	792.737	775.677	849.885
ML-403	kaempferol-7-O-deoxyhexoside	0	C21H20O10	NEG	Flavonoids	2.48	level2	431.089	162.9	28.5156	33.2481	39.9006	27.4585	32.5828	33.4512	52.7285	44.287	51.3641	637.001	658.98	612.975	1254.55	1000.65	1182.18
ML-404	Kaempferol_3-sophoroside_7-glucuronide	140163-56-0	C33H38O22	POS	Flavonoids	2.46	level2	787.194	140.3	0.0742485	0.0871715	0.0701776	0.0604119	0.0517443	0.07177	0.0252686	0.0197354	0.0191132	0.0517391	0.0502561	0.0473043	0.0493545	0.0384731	0.0437397
ML-405	Gambiriin_B2	0	C30H26O11	POS	Flavonoids	2.33	level2	563.155	155.5	1.76937	1.75485	1.68848	0.0814285	0.0968167	0.0722447	2.19552	1.88498	2.24133	8.73482	8.84115	8.44162	8.60647	8.32274	9.2084
ML-406	Cinnamtannin_D1	97233-06-2	C45H36O18	POS	Flavonoids	2.27	level2	865.198	140.9	0.00189292	0.0018135	0.00173865	0.00169557	0.00186819	0.00176997	0.00192882	0.00181727	0.00191977	2.39018	2.61322	2.23763	2.64952	2.38324	2.99622
ML-407	5-Hydroxy-6'',6''-dimethylpyrano[2'',3'':7,8]flavone	0	C20H16O4	POS	Flavonoids	2.26	level2	321.109	171.5	3.26845	3.80992	2.81467	2.88846	1.84274	2.59824	1.73473	2.08267	1.90807	2.98217	2.4649	2.51708	3.67099	3.89482	3.66522
ML-408	3-O-Neohesperidoside Quercetin	0	C27H30O16	NEG	Flavonoids	2.24	level2	609.117	140.3	0.209504	0.199547	0.199942	0.201014	0.182437	0.202145	16.1901	14.8288	15.4491	22.3588	25.3657	26.3927	7.99399	7.79197	6.37525
ML-409	Cynaroside	5373-11-5	C21H20O11	NEG	Flavonoids	2.24	level2	447.115	93.3	0.209504	0.216808	0.199942	0.201014	0.182437	0.202145	29.4635	32.9591	30.6415	39.8914	36.6362	43.0728	293.165	214.556	220.736
ML-410	Isoliquiritigenin	961-29-5	C15H12O4	POS	Flavonoids	2.2	level2	254.248	293.3	8.8821	8.20752	7.14458	4.35165	4.98103	5.23933	4.91497	4.93482	4.99053	5.55749	4.60802	5.5315	4.81418	4.98264	4.72817
ML-411	quercetin-3-O-deoxyhexoside	0	C21H20O11	NEG	Flavonoids	2.19	level2	447.084	149.6	562.572	563.505	549.588	406.542	374.758	437.337	70.3233	54.9143	67.1138	135.176	159.585	167.565	121.36	101.904	103.679
ML-412	isosakuranetin	0	C16H14O5	POS	Flavonoids	2.14	level2	285.1	82.8	23.9398	23.6032	24.3055	23.1269	23.6382	22.404	22.5487	22.7202	24.1515	20.6213	19.8358	20.9052	22.3167	20.7008	23.8337
ML-413	Dihydroflavonol + 2O, 2Prenyl	74148-41-7	C25H28O5	POS	Flavonoids	2.13	level2	409.207	190.8	1.75731	1.34404	1.84935	0.907381	1.05642	1.06341	1.60656	1.5197	1.72423	0.916978	0.84842	0.850811	0.960431	1.01834	1.04897
ML-414	Marchantin_A	0	C28H24O5	POS	Flavonoids	2.12	level2	441.174	194.9	74.5523	69.0164	69.4422	10.261	11.0552	10.4228	7.87618	5.71727	5.71771	2.16603	3.26246	3.28711	1.2392	1.06868	1.07971
ML-415	Marchantin E	0	C29H26O6	POS	Flavonoids	2.11	level2	471.184	196.9	0.964419	1.19263	0.804537	0.593212	0.625759	0.552354	0.978378	0.987622	1.04585	0.763773	0.673546	0.668767	0.615544	0.510975	0.579571
ML-416	Isopongaflavone	0	C21H18O4	NEG	Flavonoids	2.1	level2	333.109	200.1	28.4352	22.1063	21.3074	27.3201	27.6514	28.099	0.233995	0.230973	0.240343	7.59444	8.29937	8.51466	13.6262	14.9861	12.0062
ML-417	Quercetin 3-O-malonylglucoside	0	C24H22O15	NEG	Flavonoids	2.1	level2	549.093	79	31.042	26.8392	28.8505	5.20101	6.33371	5.71756	1.70129	2.86196	2.24034	5.7098	4.7934	7.65864	12.9342	20.9651	19.4238
ML-418	Kuwanon C	62949-79-5	C25H26O6	NEG	Flavonoids	2.04	level2	421.173	165.9	485.95	491.831	490.213	140.431	127.215	140.783	552.104	450.215	463.996	57.9185	60.8035	43.1979	42.64	57.0834	49.522
ML-419	Eleutheroside E	573-44-4	C34H46O18	NEG	Lignans and Coumarins	3.93	level1	741.263	159.5	457.372	476.542	455.103	195.496	172.327	154.019	153.072	158.024	162.678	2.43456	5.88102	4.31279	9.8696	8.85191	12.9798
ML-420	Syringaresinol diglucoside	66791-77-3	C34H46O18	NEG	Lignans and Coumarins	3.92	level1	741.263	159.5	457.372	476.542	455.103	395.496	372.327	354.019	153.072	158.024	162.678	2.43456	5.88102	4.31279	9.8696	8.85191	12.9798
ML-421	Acanthoside B	7374-79-0	C28H36O13	NEG	Lignans and Coumarins	3.88	level1	579.209	171.9	451.31	465.183	535.777	264.114	275.464	240.316	901.371	874.09	917.312	76.3009	67.0585	70.9716	80.5699	25.2328	78.1665
ML-422	4-Hydroxycoumarin	1076-38-6	C9H6O3	POS	Lignans and Coumarins	3.96	level1	163.039	201.9	3.01875	3.25597	2.91211	2.53985	2.81905	2.88402	3.26267	3.37793	3.56728	3.20537	3.00534	3.20755	3.81841	3.86509	3.63743
ML-423	6-methoxy-7-[(2S,3R,4S,5S,6R)-3,4,5-trihydroxy-6-[[(2S,3R,4S,5R)-3,4,5-trihydroxytetrahydropyran-2-yl]oxymethyl]tetrahydropyran-2-yl]oxy-chromen-2-one	18309-73-4	C21H26O13	NEG	Lignans and Coumarins	3.96	level1	485.131	146.9	199.935	174.039	200.89	997.882	909.547	973.681	45.6331	43.5101	65.3931	166.913	97.8278	162.255	236.259	337.329	142.605
ML-424	7-[(2S,3R,4S,5S,6R)-6-[[(2R,3R,4R)-3,4-dihydroxy-4-(hydroxymethyl)tetrahydrofuran-2-yl]oxymethyl]-3,4,5-trihydroxy-tetrahydropyran-2-yl]oxy-6-methoxy-chromen-2-one	117842-09-8	C21H26O13	NEG	Lignans and Coumarins	3.93	level1	485.131	146.9	199.935	174.039	200.89	997.882	909.547	973.681	45.6331	43.5101	65.3931	166.913	97.8278	162.255	236.259	337.329	142.605
ML-425	4-hydroxy-6-methyl-chromen-2-one	13252-83-0	C10H8O3	POS	Lignans and Coumarins	3.92	level1	177.055	227.1	2.43865	2.46718	1.78568	1.69373	1.99507	2.14937	4.37645	3.88923	4.56728	3.28951	4.73217	4.33448	6.21628	5.98371	4.70645
ML-426	6-hydroxy-3-(2-oxochromen-7-yl)oxy-7-[(2S,3R,4S,5S,6R)-3,4,5-trihydroxy-6-(hydroxymethyl)tetrahydropyran-2-yl]oxy-chromen-2-one	438578-91-7	C24H20O12	POS	Lignans and Coumarins	3.91	level1	501.101	186.5	0.0166799	0.02859	0.0141002	0.109593	0.123311	0.117264	0.910286	0.859105	0.796236	2.36299	2.43851	2.42365	3.85753	3.62396	4.05354
ML-427	Nodakenin	495-31-8	C20H24O9	NEG	Lignans and Coumarins	3.89	level1	389.125	176.2	86.4221	109.009	103.129	143.027	142.801	145.975	230.208	342.259	297.144	146.578	140.097	146.027	143.467	139.653	140.588
ML-428	7,8-dimethoxychromen-2-one	2445-80-9	C11H10O4	POS	Lignans and Coumarins	3.88	level1	207.065	181.4	8.80734	8.2998	6.26182	1.68012	2.12398	2.52038	29.2757	19.9502	26.5426	7.95535	8.12838	8.30222	29.5998	28.1654	21.0959
ML-429	Isoscopoletin	776-86-3	C10H8O4	POS	Lignans and Coumarins	3.88	level1	193.05	172.5	29.2264	27.352	27.7257	102.807	109.942	102.295	17.243	14.5873	15.798	10.4258	9.25572	9.60229	14.2159	12.4542	13.6201
ML-430	4,7-dihydroxychromen-2-one	1983-81-9	C9H6O4	NEG	Lignans and Coumarins	3.86	level1	177.02	178.4	340.625	351.406	342.465	154.604	155.934	149.978	506.322	455.363	461.138	345.915	308.22	329.265	304.303	296.867	355.637
ML-431	4-methoxychromen-2-one	20280-81-3	C10H8O3	POS	Lignans and Coumarins	3.85	level1	177.055	227.1	2.43865	2.46718	2.78568	1.69373	1.99507	2.14937	4.37645	3.88923	4.56728	4.28951	3.73217	4.33448	6.21628	5.98371	4.70645
ML-432	5-methyl-4-[(2S,3R,4S,5S,6R)-3,4,5-trihydroxy-6-(hydroxymethyl)tetrahydropyran-2-yl]oxy-chromen-2-one	76474-54-9	C16H18O8	POS	Lignans and Coumarins	3.84	level1	339.108	162.9	16.42	15.8775	15.7551	19.9581	17.4872	20.1334	3.68502	3.54175	3.15845	0.39243	0.550583	0.45461	0.72778	0.696346	0.664849
ML-433	6-hydroxy-4-methyl-chromen-2-one	2373-31-1	C10H8O3	POS	Lignans and Coumarins	3.73	level1	177.055	227.1	2.43865	2.46718	1.78568	1.69373	1.59507	1.54937	4.37645	3.88923	4.56728	5.28951	5.73217	4.33448	6.21628	5.98371	4.70645
ML-434	Citropten	487-06-9	C11H10O4	POS	Lignans and Coumarins	3.72	level1	207.065	181.4	7.80734	7.2998	6.26182	2.68012	2.12398	2.52038	29.2757	23.9502	26.5426	7.95535	8.12838	8.30222	29.5998	28.1654	11.0959
ML-435	7-methoxy-8-(3-methyl-5-oxo-2H-furan-4-yl)chromen-2-one	84041-46-3	C15H12O5	POS	Lignans and Coumarins	3.65	level1	273.076	140.3	0.466564	0.499024	0.505243	0.525736	0.426714	0.449984	0.269914	0.247021	0.179959	0.444039	0.489647	0.543887	0.348654	0.295524	0.411027
ML-436	Pimpinellin	131-12-4	C13H10O5	POS	Lignans and Coumarins	3.57	level1	247.058	175.6	4.22904	4.05004	4.04031	1.79491	2.18213	1.95958	72.3113	63.294	66.607	5.31954	5.15099	5.46146	9.29762	9.03016	10.6023
ML-437	Xanthoxyletin	84-99-1	C15H14O4	NEG	Lignans and Coumarins	3.5	level1	239.068	268.3	190.913	191.213	178.407	183.85	179.088	186.332	189.399	180.828	195.641	212.49	204.665	198.196	201.454	201.394	212.1
ML-438	Schisanhenol	0	C23H30O6	POS	Lignans and Coumarins	2.74	level2	403.21	223.8	0.194903	0.108572	0.105908	0.0434887	0.0449386	0.0558532	0.0702762	0.0263184	0.0754507	0.059276	0.0915876	0.0817297	0.0744196	0.0679967	0.0719103
ML-439	Phillyrin	0	C27H34O11	NEG	Lignans and Coumarins	2.7	level2	579.21	193	2495.35	2410.57	2441.21	1229.75	1132.83	1130.32	305.083	228.464	209.49	64.7674	45.1332	69.553	53.3447	78.116	74.058
ML-440	threo-Syringoylglycerol	121748-11-6	C11H16O6	POS	Lignans and Coumarins	2.56	level2	245.1	45.6	153.371	137.172	126.898	89.1851	60.6055	61.826	86.6684	78.4591	80.2754	88.9421	86.5413	95.4134	102.318	95.0785	122.142
ML-441	Dehydrodiisoeugenol	0	C20H22O4	POS	Lignans and Coumarins	2.53	level2	349.135	25.7	42.2738	43.1717	38.8378	49.6634	53.3348	54.848	16.0597	14.0333	16.3109	20.6125	20.5022	19.8294	35.0357	32.3095	34.8354
ML-442	(-)-Podophyllotoxin	0	C22H22O8	NEG	Lignans and Coumarins	2.5	level2	459.137	24.5	83.9534	96.2214	118.295	139.249	122.26	121.921	319.483	241.091	242.488	58.0834	79.3744	32.1297	67.6098	53.2023	45.3168
ML-443	Phyllanthostatin_A	0	C29H30O13	POS	Lignans and Coumarins	2.4	level2	587.167	23.7	10.3816	9.85846	8.90827	14.7228	15.1361	15.8781	8.54964	8.80764	7.62748	7.01914	8.4196	8.47791	9.64534	8.44229	8.77578
ML-444	1-(2,4,5-trimethoxyphenyl)propane-1,2-diol	0	C12H18O5	POS	Lignans and Coumarins	2.39	level2	225.113	190.1	5.42829	5.06244	5.07816	3.23837	3.41553	3.32525	2.08075	2.04857	2.09745	1.33932	1.51156	1.07644	1.32938	1.40015	1.2411
ML-445	aschantin	0	C22H24O7	POS	Lignans and Coumarins	2.38	level2	401.16	171.2	3.07396	2.85906	3.11248	1.85893	1.98692	1.92612	1.477	1.34074	1.33302	6.16782	6.16049	5.32899	0.189833	0.17663	0.188703
ML-446	Fragransol_D	114892-43-2	C21H22O6	POS	Lignans and Coumarins	2.29	level2	371.147	177.8	12.9812	12.047	13.0326	10.2898	10.1782	9.08155	1.78497	1.6696	1.95311	1.2122	1.285	1.28337	1.72371	1.61086	1.6834
ML-447	epiyangambin	0	C24H30O8	POS	Lignans and Coumarins	2.29	level2	469.183	175.7	31.9147	31.1981	31.1472	37.5801	42.934	47.126	15.2451	12.6974	14.345	6.75955	5.8925	6.21977	9.0221	8.63374	8.64758
ML-448	Fraxin	0	C16H18O10	POS	Lignans and Coumarins	2.75	level2	393.08	149.6	2.37212	2.10114	2.18484	8.88636	9.95191	8.77603	8.50621	6.93251	7.81066	2.01437	2.2942	2.41036	3.97028	2.26738	3.57812
ML-449	Byakangelicol	0	C17H16O6	POS	Lignans and Coumarins	2.73	level2	317.1	168.8	2.87616	2.81243	3.07973	2.0847	2.21466	2.23601	3.21211	3.07884	3.09188	3.35904	3.10314	3.20581	3.52726	3.4048	3.58889
ML-450	4-Methylumbelliferone	0	C10H8O3	POS	Lignans and Coumarins	2.73	level2	177.055	143	204.146	191.369	190.803	133.109	143.049	140.511	161.253	143.053	159.493	64.8456	64.3687	63.5025	70.0279	62.906	70.8788
ML-451	Bergaptol	486-60-2	C11H6O4	NEG	Lignans and Coumarins	2.72	level2	201.02	206.3	182.178	233.139	188.358	171.371	167.249	204.179	177.822	203.562	189.029	485.213	469.331	478.666	293.208	281.191	225.364
ML-452	5,6,7-Trimethoxycoumarin	0	C12H12O5	POS	Lignans and Coumarins	2.63	level2	237.076	210.9	1.81037	1.69351	1.61678	1.57533	1.59112	1.63803	1.58326	1.38525	1.63768	1.51763	1.49827	1.54815	1.67516	1.6048	1.63323
ML-453	9-Hydroxy-4-methoxypsoralen_9-glucoside	115356-06-4	C18H18O10	POS	Lignans and Coumarins	2.5	level2	395.095	166.2	1.87607	1.96974	1.68625	2.65831	2.63977	2.45796	4.95134	4.18088	4.6371	0.386735	0.362007	0.375284	1.20223	1.03067	1.14716
ML-454	5-Methoxypsoralen	484-20-8	C12H8O4	NEG	Lignans and Coumarins	2.48	level2	215.033	23	318.761	316.92	283.006	216.471	256.899	229.743	206.588	207.003	244.515	202.988	240.83	282.569	153.54	125.81	151.548
ML-455	columbianetin	0	C14H14O4	NEG	Lignans and Coumarins	2.31	level2	245.085	177.9	988.174	1091.18	1037.82	844.377	844.406	921.07	6562.08	5693.7	5778.54	4009.33	3654.43	3900.45	7491.64	7771.99	7825.22
ML-456	apiosylskimmin	0	C20H24O12	POS	Lignans and Coumarins	2.3	level2	474.161	185.4	0.346265	0.333337	0.346176	0.274015	0.334313	0.252384	0.612289	0.665078	0.499919	0.210929	0.311945	0.227229	0.307238	0.284688	0.375793
ML-457	7-methoxy-6-(1,2,3-trihydroxy-3-methylbutyl)chromen-2-one	0	C15H18O6	NEG	Lignans and Coumarins	2.28	level2	293.104	189.3	291.804	293.729	262.787	396.383	365.756	373.93	94.2216	108.692	117.076	91.831	92.7566	96.6581	137.251	124.395	122.167
ML-458	6,7,4'-Trihydroxyisoflavone	17817-31-1	C15H10O5	NEG	Isoflavonoids	3.9	level1	269.046	195.3	21.8656	22.8144	17.0222	24.8039	24.0496	20.8717	35.2329	62.7525	42.1889	273.447	291.946	316.417	351.199	314.335	377.337
ML-459	5-hydroxy-3-(4-hydroxyphenyl)-7-[(2S,3R,4S,5S,6R)-3,4,5-trihydroxy-6-[[(2R,3R,4R,5R,6S)-3,4,5-trihydroxy-6-methyl-tetrahydropyran-2-yl]oxymethyl]tetrahydropyran-2-yl]oxy-chromen-4-one	0	C27H30O14	NEG	Isoflavonoids	3.89	level1	577.159	178	66.5514	67.9613	69.3198	196.937	190.254	215.432	168.547	147.36	163.121	19.3146	20.5454	24.8279	97.685	92.8324	100.563
ML-460	Pratensein	2284-31-3	C16H12O6	NEG	Isoflavonoids	3.79	level1	299.057	210.2	40.3028	45.5918	40.0617	79.02	68.0932	72.8887	0.633995	0.530973	0.858	181.95	194.765	209.707	358.509	351.845	393.945
ML-461	Iristectorin B	94396-09-5	C23H24O12	POS	Isoflavonoids	3.76	level1	493.135	161.2	0.676724	0.659543	0.670966	0.660316	0.629467	0.721716	0.0765108	0.135305	0.110426	0.00173915	0.00170065	0.00172966	0.00190628	0.00184731	0.00191027
ML-462	5-hydroxy-3-[4-hydroxy-2-[(2S,3R,4S,5S,6R)-3,4,5-trihydroxy-6-(hydroxymethyl)tetrahydropyran-2-yl]oxy-phenyl]-7-methoxy-chromen-4-one	0	C22H22O11	POS	Isoflavonoids	3.68	level1	463.124	156.9	0.680171	0.738222	0.672481	2.81765	2.9114	2.99749	1.17789	1.07814	1.1733	5.97598	4.86968	7.1367	14.1839	17.7613	14.2163
ML-463	Calycosin-7-O-beta-D-glucoside	0	C22H22O10	POS	Isoflavonoids	2.75	level2	469.111	210.8	14.548	14.1278	14.1621	13.0766	13.4505	12.0261	13.6732	13.1583	14.5002	12.3844	13.5294	12.7077	13.3071	12.8986	13.5408
ML-464	Glycitein	40957-83-3	C16H12O5	NEG	Isoflavonoids	2.74	level2	283.062	254.3	8.82283	8.03897	7.95875	19.2224	19.5082	16.9294	478.147	512.187	508.174	6.19932	8.49935	9.40652	3.52626	3.23673	3.00022
ML-465	Pterocarpan base + 1O, 1MeO	0	C16H14O4	NEG	Isoflavonoids	2.68	level2	269.082	247.9	59.0524	62.4348	60.5028	49.4249	43.8179	47.5384	16.4974	17.5697	19.5951	28.5671	21.1507	20.8609	8.00385	12.3942	14.7202
ML-466	Coumestrol	479-13-0	C15H8O5	POS	Isoflavonoids	2.64	level2	266.036	19.1	15.5654	13.4419	14.8825	16.5659	14.6846	17.4239	20.2478	20.4996	22.1899	27.5855	24.8937	24.6293	25.7767	24.8772	24.4416
ML-467	Neobavaisoflavone	0	C20H18O4	POS	Isoflavonoids	2.58	level2	345.106	19.1	8.09368	6.69314	7.25183	8.3092	7.69238	7.33768	7.60077	10.8591	8.90221	12.0191	9.90535	10.975	11.5137	11.7294	12.948
ML-468	Mundulone	0	C26H26O6	POS	Isoflavonoids	2.55	level2	435.185	147.2	8.45953	8.12582	7.98398	6.82901	6.76135	6.73995	3.78601	2.18482	2.86945	1.4325	1.36096	1.31161	2.30981	2.18691	2.3864
ML-469	4',5,7-Trihydroxy-6,8-diprenylisoflavone	0	C25H26O5	POS	Isoflavonoids	2.53	level2	429.174	145.1	63.9282	59.6641	60.1374	53.087	55.9097	56.5957	9.15702	8.33699	7.49604	1.3737	2.17278	1.9705	3.10553	2.51367	2.94545
ML-470	3-(3,4-dihydroxyphenyl)-5,7-dihydroxy-6,8-bis(3-methylbut-2-enyl)chromen-4-one	0	C25H26O6	NEG	Isoflavonoids	2.26	level2	421.164	159.3	444.757	504.163	468.584	205.262	187.265	227.66	1277.33	1204.53	1261.82	762.54	772.861	801.466	1012.66	1008.03	1009.95
ML-471	trifolirhizin	0	C22H22O10	POS	Isoflavonoids	2.24	level2	485.085	210.8	2.75641	2.79553	2.94163	2.72487	2.85473	2.16054	3.56753	3.4903	3.72256	3.22298	3.29897	3.26776	3.20808	3.02093	3.51015
ML-472	Glabrone	60008-02-8	C20H16O5	POS	Isoflavonoids	2.22	level2	359.091	147	27.3321	27.6498	27.4724	7.93179	8.34496	7.65545	1.10569	1.09658	0.771642	0.49284	0.622819	0.59388	0.625348	0.616887	0.739399
ML-473	3-(2-hydroxy-4-methoxyphenyl)-3,4-dihydro-2H-1-benzopyran-7-ol	0	C16H16O4	POS	Isoflavonoids	2.19	level2	295.093	154.1	9.42037	10.1256	9.4575	9.61983	9.87371	9.62858	11.1009	11.206	10.7274	7.3035	7.19616	7.57764	7.89918	7.09333	8.30644
ML-474	Sissotrin	0	C22H22O10	NEG	Isoflavonoids	2.03	level2	445.125	158.1	1365.15	1442.57	1318.62	822.897	742.244	944.034	933.67	1238.71	1193.64	1272.58	1274.19	1314.63	1563.64	1678.67	1623.52
ML-475	(1R,7R,10R)-4,10,11,11-tetramethyltricyclo[5.3.1.01,5]undec-4-en-3-one	3466-15-7	C15H22O	POS	Terpenoids	3.97	level1	219.174	264.7	1.75645	1.97206	1.64961	1.54213	1.56733	1.65965	4.94001	3.15205	3.11319	3.30063	3.76659	3.23327	3.39104	3.25554	3.10574
ML-476	1-Deoxypebrolide	0	C24H30O6	POS	Terpenoids	3.97	level1	415.212	247	137.724	133.009	130.296	82.3864	83.0463	85.7326	162.637	150.309	144.229	94.9129	94.3222	96.2722	158.005	149.927	165.379
ML-477	18α-Glycyrrhetinic acid	1449-05-4	C30H46O4	NEG	Terpenoids	3.96	level1	469.333	277.1	11.1914	11.5742	12.1533	24.9054	26.2711	32.0004	167.25	152.173	148.924	36.4378	42.395	39.5458	64.3542	70.6765	82.2758
ML-478	(1R,2R,4S,16R,17R,20S)-2-hydroxy-13,20-dimethoxy-4,7,17,22,22-pentamethyl-5,10,21,23-tetraoxahexacyclo[18.2.1.01,17.04,16.06,14.08,12]tricosa-6(14),7,12-trien-11-one	81543-02-4	C26H34O8	NEG	Terpenoids	3.96	level1	473.219	247.7	1037.52	1077.44	989.462	620.912	585.164	585.269	957.193	912.572	1026.75	828.139	766.203	809.235	1183.85	1240.43	1066.64
ML-479	Phytolaccoside A	65608-00-6	C36H56O10	NEG	Terpenoids	3.95	level1	647.381	240.4	1230.32	1427.35	1261.39	1546.76	1273.83	1424.61	264.034	262.56	159.732	37.8365	34.8542	46.0812	253.673	197.6	262.081
ML-480	Kaurenoic acid	6730-83-2	C20H30O2	NEG	Terpenoids	3.94	level1	301.218	309.4	12.5742	14.0391	10.8664	60.2365	58.6677	56.0399	211.936	133.088	158.496	14.5946	38.3966	32.4362	58.1912	53.2275	45.851
ML-481	Pomolic acid	13849-91-7	C30H48O4	NEG	Terpenoids	3.94	level1	471.349	269.8	104.083	117.36	102	42.9314	52.5775	49.1681	103.991	187.412	174.277	81.8561	78.2722	74.3206	186.878	139.849	158.992
ML-482	(5R,10S,13R,14R,17R)-17-[(1R,4S)-4,5-dihydroxy-1,5-dimethyl-hexyl]-4,4,10,13,14-pentamethyl-2,5,6,11,12,15,16,17-octahydro-1H-cyclopenta[a]phenanthrene-3,7-dione	217476-73-8	C30H48O4	NEG	Terpenoids	3.94	level1	471.349	254.8	208.733	220.484	216.19	198.523	185.109	196.012	80.0343	70.7818	66.107	103.078	99.9967	112.144	332.615	329.669	344.548
ML-483	(6S,7aR)-6-hydroxy-4,4,7a-trimethyl-6,7-dihydro-5H-benzofuran-2-one	1493515	C11H16O3	POS	Terpenoids	3.92	level1	197.118	180	15.9357	15.4527	15.7074	10.8241	10.9594	11.2399	2.5979	2.85108	2.5536	3.25263	3.29876	3.3076	4.68564	4.73204	4.66646
ML-484	Ursolic acid	0	C30H48O3	NEG	Terpenoids	3.92	level1	455.354	305.6	2158.53	2995.54	2477.3	2380.61	2607.2	2516.65	20215.2	19869.8	18933.2	14598.3	16623.8	15879.3	29284.5	29253.5	28609.2
ML-485	Quillaic acid	631-01-6	C30H46O5	NEG	Terpenoids	3.9	level1	485.328	253.6	213.207	216.952	229.362	165.76	180.556	142.516	108.063	78.2649	104.908	175.616	157.958	174.224	324.487	346.794	338.713
ML-486	Isopimaric acid	0	C20H30O2	NEG	Terpenoids	3.9	level1	301.218	309.4	12.5742	14.0391	10.8664	60.2365	58.6677	56.0399	211.936	133.088	158.496	34.5946	38.3966	32.4362	58.1912	53.2275	45.851
ML-487	beta-Chamigrenic acid	0	C15H22O2	NEG	Terpenoids	3.9	level1	233.155	264.3	2129.6	2283.27	2183.44	1897.18	1878.19	1855.22	2080.15	2194.66	2008.44	2813.8	2647.91	2702.01	2376.17	2359.84	2687
ML-488	α-Cyperone	473-08-5	C15H22O	POS	Terpenoids	3.88	level1	219.174	264.7	1.75645	1.97206	1.64961	1.54213	2.56733	1.65965	4.94001	3.15205	3.11319	3.30063	3.76659	3.23327	3.39104	3.25554	3.10574
ML-489	Cynarasaponin E	117804-11-2	C42H66O15	POS	Terpenoids	3.87	level1	811.449	229.8	8.09893	7.80114	8.09452	6.81231	6.43695	6.13876	15.0238	13.1222	16.3358	0.671825	0.578281	0.715587	0.669162	0.826634	0.910224
ML-490	3-O-Acetylursolic acid	7372-30-7	C32H50O4	NEG	Terpenoids	3.87	level1	497.365	320.9	20788.7	24922.5	23418.8	23705.7	23878.4	30983	107245	94425.8	86915.3	70454.8	66093.4	64236.6	90615.2	96167.3	88840
ML-491	(±)-Dihydroactinidiolide	15356-74-8	C11H16O2	POS	Terpenoids	3.86	level1	181.123	217.8	7.51805	7.2187	7.12367	4.61986	4.85445	4.9845	2.67542	2.33065	2.43664	2.17724	1.55615	2.91462	2.05773	2.7165	3.5287
ML-492	(2S,3S,4S,5R,6R)-6-[[(3S,4S,4aR,6aR,6bS,8aR,9R,12aS,14aR,14bR)-9-hydroxy-4-(hydroxymethyl)-4,6a,6b,8a,11,11,14b-heptamethyl-1,2,3,4a,5,6,7,8,9,10,12,12a,14,14a-tetradecahydropicen-3-yl]oxy]-5-[(2S,3R,4S,5R,6R)-4,5-dihydroxy-6-(hydroxymethyl)-3-[(2S,3R,4S,5S,6R)-3,4,5-trihydroxy-6-(hydroxymethyl)tetrahydropyran-2-yl]oxy-tetrahydropyran-2-yl]oxy-3,4-dihydroxy-tetrahydropyran-2-carboxylic acid	114590-20-4	C48H78O19	NEG	Terpenoids	3.86	level1	957.508	253.7	59.9843	75.6727	62.2389	139.947	137.943	153.578	79750.2	76512.1	73126.7	11571.4	11713.6	11866.5	80872.6	84179.9	83766.6
ML-493	(3R,4R,6aR,6bS,8aR,11R,12S,12aR,14bS)-3-acetoxy-4,6a,6b,8a,11,12,14b-heptamethyl-14-oxo-1,2,3,4a,5,6,7,8,9,10,11,12,12a,14a-tetradecahydropicene-4-carboxylic acid	67416-61-9	C32H48O5	POS	Terpenoids	3.85	level1	513.358	291.1	15.6663	15.4233	13.7399	21.9995	22.0077	23.5465	38.2616	34.9326	38.8507	11.3677	10.8691	11.1347	19.6306	19.3608	21.293
ML-494	[(1S,4aS,5R,7S,7aS)-4a,5-dihydroxy-7-methyl-1-[(2S,3R,4S,5S,6R)-3,4,5-trihydroxy-6-(hydroxymethyl)tetrahydropyran-2-yl]oxy-1,5,6,7a-tetrahydrocyclopenta[c]pyran-7-yl] acetate	6926-14-3	C17H26O11	NEG	Terpenoids	3.8	level1	387.131	151.4	679.075	729.965	622.961	484.216	303.388	337.771	3442.59	3416.03	3423.9	1304.11	1267.65	1119.13	2090.13	2149.77	2079.64
ML-495	(1S,5S,8R,9S)-9-hydroxy-2,5,9-trimethyltricyclo[6.3.0.01,5]undec-2-ene-3-carboxylic acid	0	C15H22O3	NEG	Terpenoids	3.78	level1	249.15	248.8	72.0783	76.4503	73.6221	59.5257	56.4283	56.9895	493.365	490.863	506.612	130.45	118.136	130.867	106.094	103.602	120.437
ML-496	Paederosidic acid	18842-98-3	C18H24O12S	NEG	Terpenoids	3.78	level1	463.089	184.1	146.264	146.674	166.712	125.085	99.7497	116.11	453.718	477.168	443.675	938.251	874.528	885.817	1434.05	1538.43	1444.85
ML-497	3,12-dihydroxy-4,6a,6b,11,12,14b-hexamethyl-1,2,3,4a,5,6,7,8,9,10,11,12a,14,14a-tetradecahydropicene-4,8a-dicarboxylic acid	0	C30H46O6	NEG	Terpenoids	3.75	level1	501.323	231.9	333.428	316.609	343.424	217.019	197.853	228.814	185.694	45.9241	175.141	131.78	128.043	149.099	432.263	432.775	445.957
ML-498	2-(1-hydroxypropan-2-yl)-3,3,6-trimethyl-5,6-dihydro-2H-1-benzofuran-7-carbaldehyde	0	C15H22O3	NEG	Terpenoids	3.73	level1	249.15	248.8	72.0783	76.4503	73.6221	59.5257	56.4283	56.9895	493.365	490.863	506.612	130.45	118.136	130.867	106.094	103.602	120.437
ML-499	Continentalic acid	19889-23-7	C20H30O2	NEG	Terpenoids	3.73	level1	301.218	309.4	12.5742	14.0391	10.8664	60.2365	58.6677	56.0399	211.936	133.088	158.496	34.5946	38.3966	32.4362	58.1912	53.2275	45.851
ML-500	(4R,4aR,6R,7R,7aS)-4,7-dimethyl-6-[(2R,3R,4S,5S,6R)-3,4,5-trihydroxy-6-(hydroxymethyl)tetrahydropyran-2-yl]oxy-4,4a,5,6,7,7a-hexahydro-3H-cyclopenta[c]pyran-1-one	114076-56-1	C16H26O8	NEG	Terpenoids	3.71	level1	345.156	178	2825.05	2953.26	2826.58	1940.69	1822.03	1955.98	791.159	814.739	750.755	331.687	320.669	313.28	432.135	414.464	410.74
ML-501	Platycodigenin	22327-82-8	C30H48O7	NEG	Terpenoids	3.7	level1	519.334	295.7	131.402	131.771	120.156	238	214.447	238.472	5.47591	2.61506	3.19421	16.1303	17.9679	13.5612	15.5899	16.9041	11.2111
ML-502	[(1R)-2-hydroxy-1-[(1S,2R,4S,6S,8R,12S,13S,14S,19R)-12-hydroxy-1,2,8,14,18,18-hexamethyl-17-oxo-5-oxapentacyclo[11.8.0.02,10.04,9.014,19]henicos-9-en-6-yl]-2-methyl-propyl] acetate	443683-76-9	C32H50O6	NEG	Terpenoids	3.7	level1	529.355	290	64.9804	80.2407	68.6549	226.252	202.066	187.695	653.349	693.122	624.629	183.87	183.756	172.689	314.375	311.994	310.884
ML-503	(1R,5R,9S,15S)-15-acetoxy-5,9-dimethyl-14-methylene-tetracyclo[11.2.1.01,10.04,9]hexadecane-5-carboxylic acid	6619-97-2	C22H32O4	NEG	Terpenoids	3.69	level1	359.221	302.3	163.627	205.653	176.253	124.181	113.06	119.81	514.192	483.997	610.275	480.202	519.96	512.806	481.934	531.798	436.247
ML-504	Andrographolide	5508-58-7	C20H30O5	POS	Terpenoids	3.68	level1	351.214	231.1	43.6664	41.0072	41.0478	56.9116	61.2956	61.1965	30.1722	30.4742	30.2662	67.9727	62.5326	64.171	61.0835	57.0523	64.8378
ML-505	Alisol C 23-acetate	26575-93-9	C32H48O6	NEG	Terpenoids	3.68	level1	527.339	279.1	37.1353	37.8116	33.9696	25.005	18.2543	22.7961	484.677	445.661	452.853	507.333	537.373	526.995	514.205	514.106	544.164
ML-506	4-hydroxy-4-[(E)-3-hydroxybut-1-enyl]-3,5,5-trimethyl-cyclohex-2-en-1-one	24427-77-8	C13H20O3	NEG	Terpenoids	3.67	level1	223.134	233.7	557.857	644.96	626.982	600.224	554.294	605.705	580.737	569.71	585.99	590.23	570.027	608.149	628.92	649.039	597.831
ML-507	(3E,4R)-3-[2-[(1R,4aS,5R,6R,8aS)-6-hydroxy-5-(hydroxymethyl)-5,8a-dimethyl-2-methylene-decalin-1-yl]ethylidene]-4-hydroxy-tetrahydrofuran-2-one	142037-79-4	C20H30O5	POS	Terpenoids	3.67	level1	351.214	231.1	43.6664	41.0072	41.0478	56.9116	61.2956	61.1965	30.1722	30.4742	30.2662	67.9727	62.5326	64.171	61.0835	57.0523	64.8378
ML-508	Iraldeine	127-41-3	C13H20O	POS	Terpenoids	3.67	level1	193.159	297.1	1.51322	2.01507	1.95004	1.51208	1.35797	1.53484	1.32728	1.51796	1.9447	0.955978	1.36982	1.16386	1.05089	1.30596	1.25675
ML-509	(4aR,6aS,9aR)-1,8,8-trimethyl-2-oxo-1,4,4a,6a,7,9-hexahydropentaleno[1,6a-c]pyran-5-carboxylic acid	138458-84-1	C15H20O4	NEG	Terpenoids	3.66	level1	263.129	198.6	462.203	471.369	481.212	379.261	348.836	361.887	166.163	161.604	145.122	138.012	115.676	130.013	130.091	116.431	126.261
ML-510	(2R,3S,4S,5R,6R)-2-(hydroxymethyl)-6-[[(2R,3S,4S,5R,6S)-3,4,5-trihydroxy-6-[4-[(E)-3-hydroxyprop-1-enyl]-2,6-dimethoxy-phenoxy]tetrahydropyran-2-yl]methoxy]tetrahydropyran-3,4,5-triol	115124-95-3	C23H34O14	NEG	Terpenoids	3.65	level1	533.189	186.3	64.9021	66.2155	60.4355	78.768	76.0285	52.0751	76.6244	72.5988	67.5047	40.5919	35.2815	35.1954	61.8522	56.0712	76.8003
ML-511	Rebaudioside B	58543-17-2	C38H60O18	POS	Terpenoids	3.56	level1	787.381	214.2	7.30069	7.871	6.65684	5.0671	4.64505	4.74738	0.00192882	0.00181727	0.00191977	0.00173915	0.00170065	0.00172966	0.00871427	0.00811363	0.00191027
ML-512	Zerumbone_oxide	22471-70-1	C15H22O2	POS	Terpenoids	2.74	level2	235.169	224.4	10.0499	9.41374	10.3534	3.80008	3.51759	3.74838	10.6099	11.7524	9.82311	18.1387	17.9278	17.9143	20.2293	19.1329	21.2117
ML-513	Bilobalide A	33570-04-6	C15H18O8	POS	Terpenoids	2.74	level2	349.09	161.2	34.5526	37.0749	32.7265	9.64035	9.69453	8.70386	1.45851	1.38224	1.31394	2.14981	1.99109	2.04557	2.44955	2.42851	2.66173
ML-514	Gentiopicrin	0	C16H20O9	POS	Terpenoids	2.74	level2	379.1	142.4	291.848	269.518	274.708	207.414	211.065	203.872	29.6326	27.4925	28.266	6.6042	6.90237	7.96709	7.37688	6.99043	7.65154
ML-515	(R)-(+)-Pulegone	89-82-7	C10H16O	POS	Terpenoids	2.73	level2	153.128	153.1	68.8353	60.9632	60.8042	31.464	25.7274	28.5836	8.25116	6.34952	6.70006	2.38986	2.18649	2.66559	2.85048	2.57606	3.10109
ML-516	Enoxolone	0	C30H46O4	NEG	Terpenoids	2.73	level2	469.332	242.2	347.422	360.998	305.737	318.215	315.198	328.975	330.949	328.703	330.033	325.084	321.2	315.567	314.849	322.774	316.118
ML-517	AUSTRICINE	0	C15H18O4	POS	Terpenoids	2.73	level2	263.128	192.7	3.75222	3.6922	3.42629	1.7181	1.80982	1.76826	1.46127	1.27849	1.45679	2.07594	1.94555	1.92818	1.7005	1.65203	1.80904
ML-518	(+)-cis-Linalool_3,7-oxide	14009-71-3	C10H18O2	POS	Terpenoids	2.72	level2	171.138	161.1	20.4396	20.3843	20.2514	11.5899	9.82044	11.2832	12.8577	12.721	12.9917	12.3513	12.3433	12.2491	10.4037	10.5723	11.1648
ML-519	Oleanolic acid base + O-HexA-Hex	25406-56-8	C42H66O14	NEG	Terpenoids	2.72	level2	793.44	242.7	52317.8	57803.3	51964.9	57261.8	52977.5	60451.3	107.741	95.1163	91.3453	57.1628	46.8116	48.097	320.458	316.582	228.797
ML-520	Oleanane -2H, +1O, 1COOH, O-HexA-HexA	118536-86-0	C42H64O15	NEG	Terpenoids	2.72	level2	807.419	232.8	8859.9	10167.7	9257.14	5839.13	5318.05	5771.87	87.4911	79.939	83.5947	18.3335	16.289	15.3267	25.8503	20.038	20.2389
ML-521	Asiaticoside	16830-15-2	C48H78O19	POS	Terpenoids	2.72	level2	981.498	231.7	2.246	2.01192	2.10273	2.2422	2.30585	2.34554	7.80942	12.0071	10.7874	1.14112	0.787553	0.848784	1.4078	1.3349	1.0596
ML-522	3,7-Dimethyl-2E,6-octadienyl_acetate	105-87-3	C12H20O2	POS	Terpenoids	2.72	level2	197.154	203.8	12.4306	11.3357	11.3791	9.03803	8.98846	8.80291	8.78853	9.52958	9.21891	4.68823	8.0916	8.76545	9.76754	8.64349	9.58372
ML-523	alpha-Santonin	0	C15H18O3	POS	Terpenoids	2.71	level2	247.133	139.1	16.483	16.0317	14.8169	18.5058	14.2762	17.8579	13.6736	12.8268	13.3755	10.5332	14.7776	11.7149	13.3044	11.3504	13.2098
ML-524	Rubiarbonol A 7-acetate	1338588-80-9	C32H52O5	NEG	Terpenoids	2.71	level2	515.375	291	52.8666	60.1149	56.517	57.2953	58.0719	62.0798	356.018	481.269	376.144	252.854	267.285	286.433	510.502	532.955	572.336
ML-525	(+|-)-Myrtenyl_acetate	0	C12H18O2	POS	Terpenoids	2.7	level2	195.138	197	6.01108	5.95349	6.05816	4.02431	4.23164	4.2756	4.82082	4.46966	4.6089	7.07051	5.38588	7.50809	5.67478	5.48065	5.73479
ML-526	Soyasapogenol B base + O-HexA-Hex-Pen, O-C6H7O3(DDMP)	143519-54-4	C54H84O21	NEG	Terpenoids	2.7	level2	1067.54	265.4	2627.95	2464.46	3302.03	994.482	609.421	1059	9090.71	9804.53	8579.73	1922.29	1590.54	2027.05	18073.2	18092.7	20649.5
ML-527	11(13)-Dehydroivaxillin	0	C15H20O4	POS	Terpenoids	2.7	level2	265.139	29	5.46887	3.69453	2.62708	2.32685	1.20556	2.11904	480.84	476.935	481.71	310.648	292.109	299.858	430.732	357.797	439.398
ML-528	(R)-Campholenic_aldehyde	0	C10H16O	POS	Terpenoids	2.69	level2	153.128	185.1	58.8795	53.9306	54.0904	34.4825	39.3961	37.114	3.311	3.14414	4.78555	2.02375	1.23509	1.39834	3.07529	2.25001	2.244
ML-529	STIGMASTA-4,22-DIEN-3-ONE	0	C29H46O	POS	Terpenoids	2.68	level2	411.363	346.9	87.595	69.7427	74.6694	135.585	131.511	146.999	135.587	104.778	159.658	90.4343	104.073	119.715	165.757	177.267	180.176
ML-530	Rutaevin	0	C26H30O9	POS	Terpenoids	2.67	level2	487.195	208	1.72751	1.57452	1.8401	1.61388	1.73004	1.27828	10.5439	10.1297	10.1715	0.403711	0.368706	0.390738	0.404502	0.333604	0.437091
ML-531	Ajugol	0	C15H24O9	POS	Terpenoids	2.66	level2	371.132	189.6	8.15314	7.43027	7.97908	2.18113	2.27585	2.0031	0.694068	0.480386	0.774399	0.653711	0.640484	0.564263	0.888717	0.798048	0.901347
ML-532	Ursonic acid	0	C30H46O3	POS	Terpenoids	2.66	level2	455.353	212.9	4.99725	4.40794	4.30647	3.28609	3.66143	4.16376	14.4238	14.0377	12.3042	2.69669	2.71861	3.14987	2.83619	2.81992	2.76458
ML-533	(-)-Curcumol	0	C15H24O2	POS	Terpenoids	2.65	level2	237.185	247.4	2.27728	3.50178	3.66367	3.45859	2.04462	3.73155	7.01772	7.31063	6.54055	5.93428	6.3524	6.04045	7.78942	7.697	11.8751
ML-534	Asperulosidic acid	0	C18H24O12	NEG	Terpenoids	2.64	level2	431.12	41.6	252.949	243.869	273.662	572.514	528.65	587.377	326.515	318.173	330.904	513.029	495.461	483.084	946.838	945.273	924.246
ML-535	(1R,2R,4S)-p-Menthane-1,2,8-triol	103665-38-9	C10H20O3	POS	Terpenoids	2.63	level2	189.149	182.9	33.9138	30.9505	31.683	13.7113	15.0307	14.8502	2.34421	1.65404	1.77742	1.10461	1.13339	1.13247	2.26703	2.22848	2.14369
ML-536	Catalpol	0	C15H22O10	NEG	Terpenoids	2.61	level2	361.115	156.8	159.766	121.835	138.512	386.922	368.959	384.337	29.4506	24.9339	25.0029	26.7693	30.6518	20.8885	64.3103	84.4875	68.8611
ML-537	14-Deoxyandrographolide	0	C20H30O4	POS	Terpenoids	2.59	level2	335.223	162.8	26.5373	25.9853	25.5917	18.814	19.4044	19.1955	23.7649	23.2125	22.2432	14.1523	12.6034	14.0414	17.8913	17.6689	18.2136
ML-538	Schleicherastatin_6	256445-61-1	C28H46O3	POS	Terpenoids	2.58	level2	431.352	309	181.258	152.049	165.011	153.185	149.709	147.409	83.7816	104.568	96.7624	79.2293	75.0536	88.2833	165.836	144.084	173.884
ML-539	Asiatic Acid	76964-07-3	C30H48O5	POS	Terpenoids	2.57	level2	489.359	300.4	7.53858	8.04754	6.87225	6.85002	7.27202	7.40202	7.02821	6.86569	8.27878	4.76928	4.88692	4.55032	5.50324	5.05712	4.69605
ML-540	Isobornyl_propionate	2756-56-1	C13H22O2	POS	Terpenoids	2.55	level2	211.17	186.1	4.31686	4.05581	3.80643	5.72259	5.69633	5.89059	3.22003	3.07841	3.1505	1.87668	1.74791	1.9363	2.45324	2.52996	2.5025
ML-541	Glaucarubinone	0	C25H34O10	POS	Terpenoids	2.53	level2	495.227	168.9	4.23464	3.74209	4.00223	1.94005	2.09762	2.19247	5.96835	5.68738	5.75658	1.20762	1.29635	1.46231	3.38735	2.93129	3.35915
ML-542	geraniol	106-24-1	C10H18O	POS	Terpenoids	2.53	level2	177.128	167.5	11.7641	10.1341	12.0899	2.08305	2.23485	2.15443	2.01613	1.85708	1.81438	0.90518	0.895526	1.01526	1.35057	1.42931	1.35693
ML-543	Ingenol	0	C20H28O5	POS	Terpenoids	2.52	level2	349.199	226.4	6.32991	5.75015	5.65354	3.19145	4.24733	3.29596	13.9338	10.4502	12.5789	13.4655	12.5788	19.8136	9.20093	11.7114	9.0155
ML-544	Liquidambaric acid	0	C30H46O3	POS	Terpenoids	2.51	level2	455.353	249.5	1.9608	2.02284	1.99384	1.8886	1.79491	2.13146	3.1922	3.25302	3.01397	0.701695	0.712911	0.744729	1.0908	1.24331	1.33841
ML-545	dehydrocostus lactone	0	C15H18O2	POS	Terpenoids	2.51	level2	231.138	188.9	5.74507	5.23751	5.17575	3.02203	3.30701	3.12229	1.44059	1.58775	1.14163	0.883123	0.927888	0.91685	1.18536	1.16946	1.18194
ML-546	5-Isopropyl-2-methylphenol_acetate	6380-28-5	C12H16O2	POS	Terpenoids	2.51	level2	193.123	157.7	63.4689	68.7772	62.9379	52.7876	33.1582	31.1469	94.1988	91.9473	94.1868	34.0367	35.1957	34.4465	82.4555	77.6963	83.3607
ML-547	Sterebin_A	107647-14-3	C18H30O4	POS	Terpenoids	2.5	level2	311.222	230.4	19.8855	19.6847	19.4293	19.5726	20.7491	20.2542	19.6041	18.9703	12.2534	23.0039	22.3677	22.6517	10.3426	26.2896	36.2071
ML-548	alpha-Methylene-gamma-butyrolactone	0	C5H6O2	POS	Terpenoids	2.47	level2	99.0442	45.5	29.0875	29.6656	25.8843	13.0758	16.8107	17.2148	73.108	67.5914	66.1764	20.3094	18.2134	18.3579	23.0627	23.4115	16.4492
ML-549	Ginsenoside compound K	0	C36H62O8	POS	Terpenoids	2.47	level2	623.453	302.4	41.6534	38.7826	38.1029	28.6831	28.392	31.7099	33.3934	32.6065	34.4128	5.68501	5.31038	5.73957	6.26784	6.17104	7.49793
ML-550	Seconeokadsuranic acid A	0	C30H44O4	POS	Terpenoids	2.47	level2	469.332	223.8	20.0864	21.1941	18.2453	8.95366	8.66493	8.35442	23.2099	21.2254	19.4159	1.61817	2.22837	1.93215	1.54537	1.53971	2.58527
ML-551	O-Geranylvanillin	151455-08-2	C18H24O3	POS	Terpenoids	2.46	level2	289.18	233.9	3.90355	2.62468	2.44656	1.77619	1.90313	1.94872	5.75534	6.05388	5.98045	8.38058	8.44885	8.29265	8.87107	8.38163	9.39392
ML-552	16,17-Dihydroxykauran-18-oic acid	0	C20H32O4	POS	Terpenoids	2.46	level2	337.235	259.5	29.7468	30.6173	28.5345	32.6357	35.6575	35.367	65.9721	61.2974	62.1313	57.0439	55.1869	53.8602	55.9487	52.6438	58.5965
ML-553	13-Nor-6-eremophilene-8,11-dione	348119-85-7	C14H20O2	POS	Terpenoids	2.45	level2	221.154	220.5	5.12872	1.63619	1.69167	3.74219	2.70672	2.51895	2.73469	2.3068	2.2461	4.37274	6.10342	4.17127	4.83717	5.80628	4.77715
ML-554	Annuionone_B	211183-73-2	C13H18O3	POS	Terpenoids	2.45	level2	223.133	168.3	60.2194	54.1968	58.5886	5.76651	5.87367	6.01704	6.68282	5.7687	6.50243	2.79815	2.52431	2.1463	2.30763	2.86053	2.58032
ML-555	Ophiopogonoside A	0	C21H38O8	POS	Terpenoids	2.44	level2	441.247	190.9	5.37381	5.42011	5.5122	5.42812	5.85394	5.66286	10.2253	10.3764	9.60064	3.51097	3.41121	3.38797	4.43771	4.28832	4.87882
ML-556	harpagoside	0	C24H30O11	POS	Terpenoids	2.44	level2	495.185	166.4	5.11828	4.36254	5.92608	2.30139	3.18449	1.01841	4.55024	4.19158	4.15456	0.315349	0.323452	0.335669	0.50736	0.439462	0.611038
ML-557	Betulin	473-98-3	C30H50O2	POS	Terpenoids	2.43	level2	443.389	339.1	3.47352	3.20616	2.90198	1.91953	1.7033	2.17656	0.64019	0.627851	0.710187	0.119477	0.170065	0.172966	0.754083	0.733083	0.812097
ML-558	Rhodinyl Acetate	150-84-5	C12H22O2	NEG	Terpenoids	2.43	level2	197.155	285.7	4538.32	4490.24	4563.75	12584.4	10808.4	12227.4	82.2605	72.553	73.2115	45.7681	53.3095	56.1293	49.1289	89.7475	61.1641
ML-559	Chrysanthemyl Alcohol	0	C10H18O	POS	Terpenoids	2.41	level2	172.17	248.3	12.5916	11.7458	11.6658	14.0143	15.3569	14.372	11.1663	10.4717	10.5346	11.439	11.8521	11.34	10.4547	10.4636	11.4166
ML-560	gamma-Eudesmol_rhamnoside	349112-31-8	C21H36O5	POS	Terpenoids	2.41	level2	369.264	239	4.43526	5.8087	4.37707	5.55867	5.96684	6.65275	41.0028	39.1577	43.0052	42.9175	42.7224	41.6943	50.2454	47.4749	50.1306
ML-561	roseoside	0	C19H30O8	POS	Terpenoids	2.35	level2	387.202	158.6	13.1756	13.277	12.4035	6.25166	6.23356	6.89612	11.53	11.4241	11.7391	6.80261	6.53347	6.61593	9.53789	8.92121	9.66233
ML-562	Ergostane-3,6-dione	88662-00-4	C28H46O2	POS	Terpenoids	2.34	level2	415.358	340.3	11.2953	14.3188	10.6416	10.7077	15.7002	15.69	10.0889	12.4056	12.4303	11.994	10.7973	12.8133	10.8453	15.6705	11.7564
ML-563	Carvyl_acetate	97-42-7	C12H18O2	POS	Terpenoids	2.34	level2	195.138	223.5	9.08454	10.5743	8.61138	2.34391	2.33568	2.04938	24.3336	22.6198	24.1918	32.8664	25.0344	32.5582	32.4946	33.2603	31.8838
ML-564	Corchorusoside_D	210637-18-6	C35H54O14	POS	Terpenoids	2.32	level2	699.357	270.1	8.27323	8.21142	6.75006	8.87698	10.2153	9.36171	1.6589	1.47926	1.53997	2.92604	3.0785	3.10844	2.22752	1.80495	2.23284
ML-565	Corchorusoside_E	210637-19-7	C41H64O19	POS	Terpenoids	2.32	level2	861.41	265.3	3.25411	3.39531	3.20754	3.755	3.97274	3.78983	0.248793	0.198305	0.214547	2.80632	2.90661	3.05508	1.95495	1.91505	2.28646
ML-566	20(S)-Protopanaxadiol	0	C30H52O3	POS	Terpenoids	2.32	level2	483.377	291.7	36.256	33.282	35.8743	26.857	27.6281	29.1198	38.7092	35.8743	34.055	28.5825	28.2616	28.5763	34.2897	31.5648	34.9649
ML-567	oleuropein	32619-42-4	C25H32O13	NEG	Terpenoids	2.32	level2	539.177	189.6	1254.03	1291.93	1222.57	745.49	679.94	747.018	0.233995	0.230973	0.240343	3.73513	2.29208	0.231396	2.10681	3.18643	2.92497
ML-568	Pfaffic_acid	0	C29H44O3	POS	Terpenoids	2.3	level2	441.337	229.1	47.6179	49.2442	42.5477	17.9794	17.2969	16.7809	0.850563	0.98616	1.03515	0.216757	0.245869	0.301075	0.316324	0.585928	0.444513
ML-569	Secasterone	164321-81-7	C28H46O4	POS	Terpenoids	2.29	level2	447.348	309.7	30.1343	31.8096	31.8729	28.1669	28.7908	31.7803	30.8952	24.4711	31.7771	21.064	20.1005	20.8643	29.1941	26.8314	28.1655
ML-570	Campesteryl_glucoside	0	C34H58O6	POS	Terpenoids	2.27	level2	563.432	295	39.1382	41.5098	41.659	34.4103	37.6583	33.9547	39.5628	40.3902	40.9443	30.0221	28.973	30.7136	35.7563	33.7611	36.3563
ML-571	1,8-Epoxy-p-menthan-4-ol_glucoside	219546-79-9	C16H28O7	POS	Terpenoids	2.26	level2	333.191	185.9	10.5803	9.99988	10.2001	3.86431	3.89269	3.94624	0.516091	0.545927	0.582746	2.08472	2.08095	2.07132	2.22187	2.21457	2.27408
ML-572	2,6-Dimethyl-7-octene-2,3,6-triol	73815-21-1	C10H20O3	POS	Terpenoids	2.26	level2	189.149	160.8	15.3841	15.4301	15.8443	7.88311	6.52074	7.95088	12.7632	12.4663	12.6082	12.5198	12.3447	12.3035	10.0283	9.41714	10.4147
ML-573	Beta-Caryophyllene Alcohol	472-97-9	C15H26O	POS	Terpenoids	2.25	level2	240.232	309.1	4.2608	5.10252	4.99708	2.83609	3.87898	3.89129	4.6623	3.48797	4.76049	3.57247	2.93054	3.27105	3.39606	3.61165	3.87336
ML-574	Chrysanthemic Acid	0	C10H16O2	POS	Terpenoids	2.25	level2	186.149	270	5.50655	5.73676	6.01997	5.01002	5.09682	4.68317	5.9502	6.94475	8.08793	5.20422	4.00315	5.3501	7.55144	7.92466	5.67875
ML-575	7-O-Methylrosmanol	0	C21H28O5	NEG	Terpenoids	2.25	level2	359.185	262.8	45.2411	48.2132	42.9963	29.4217	29.9812	32.3156	19.1642	15.1062	23.3624	32.2266	40.4843	40.653	20.3146	19.5276	16.1392
ML-576	Scropolioside D	0	C34H42O17	NEG	Terpenoids	2.25	level2	767.24	25.7	8919.49	9769.19	8206.49	10036.5	9270.52	9484.14	4098.62	3638.63	3548.27	2670.75	2305.49	2250.02	3275.53	2998.31	3370.37
ML-577	Verminoside	0	C24H28O13	NEG	Terpenoids	2.24	level2	523.147	171.9	2.2095	1.97265	2.19994	3.43085	2.18244	2.69337	563.374	507.69	496.957	15.7222	11.9571	19.189	120.398	116.428	119.605
ML-578	Genipin	0	C11H14O5	NEG	Terpenoids	2.24	level2	225.077	169.2	381.198	401.283	384.16	47.3069	44.7476	245.395	675.145	656.233	747.748	529.649	491.978	509.945	763.397	816.668	708.249
ML-579	Genipinic_acid	0	C11H14O6	POS	Terpenoids	2.24	level2	243.085	22.4	1.26878	1.0211	0.995231	1.0713	1.02	1.14037	1.57621	2.71723	1.9779	2.03626	1.91647	1.89906	2.22786	3.10527	3.05986
ML-580	verproside	0	C22H26O13	POS	Terpenoids	2.23	level2	521.13	191.2	0.0139853	0.0118135	0.0130011	0.0386717	0.0638884	0.0440278	0.0563756	0.0871177	0.095141	0.272727	0.273346	0.234484	0.126514	0.0972965	0.128584
ML-581	11-epi azadirachtin D	0	C34H44O14	POS	Terpenoids	2.22	level2	659.272	192.6	2.00658	1.8855	2.08489	3.92433	4.87033	3.64454	25.6962	25.1118	25.6321	10.7119	11.1709	10.7112	7.25255	7.22198	7.18857
ML-582	Cornuside	0	C24H30O14	NEG	Terpenoids	2.22	level2	541.161	139.8	244.489	240.019	230.579	211.977	182.609	206.949	216.217	224.252	226.401	182.039	178.987	182.579	61.5505	69.5153	73.2481
ML-583	Barringtogenol_C	13844-01-4	C30H50O5	POS	Terpenoids	2.21	level2	491.374	307.7	63.3384	68.269	66.7214	51.6101	63.3561	60.2103	58.2641	53.628	68.8869	33.5219	30.9579	33.6527	43.0782	40.7582	43.6852
ML-584	Carnosic acid	0	C20H28O4	POS	Terpenoids	2.2	level2	355.195	194.6	15.2781	13.6686	14.8304	17.8053	18.5298	17.4915	2.32755	2.49378	2.41024	2.63643	2.76367	2.7471	4.24758	4.08534	4.61351
ML-585	Swertiamarin	0	C16H22O10	NEG	Terpenoids	2.2	level2	419.117	187.2	3.58497	4.21681	4.19994	4.39575	5.94657	3.98833	9.234	12.862	8.92158	6.70236	5.88038	6.43369	67.5809	66.4167	91.6123
ML-586	neoandrographolide	0	C26H40O8	POS	Terpenoids	2.19	level2	519.232	161	4.46951	4.47183	4.36312	2.46915	2.61941	2.35123	0.165339	0.109401	0.146238	0.10374	0.115029	0.0855504	0.152288	0.197219	0.232282
ML-587	Madecassic acid	0	C30H48O6	NEG	Terpenoids	2.18	level2	549.345	294.4	111.282	111.079	109.842	82.1367	73.1847	91.4353	3.20346	2.4542	2.74392	0.235428	0.226354	0.231396	4.11454	3.82749	3.23894
ML-588	Notoginsenoside_B	193895-26-0	C54H90O24	POS	Terpenoids	2.16	level2	1123.58	201.8	0.00189292	0.0018135	0.00173865	0.00169557	0.00174428	0.00176997	111.657	132.514	127.695	8.69948	10.0477	10.2522	4.75568	3.8238	5.1499
ML-589	acetylvalerenolic acid	0	C17H24O4	POS	Terpenoids	2.15	level2	291.217	216.4	4.17382	4.01638	3.87777	2.40604	2.49621	2.63201	2.8915	2.6694	2.89427	2.58388	2.52068	2.62013	2.58811	2.5808	2.73674
ML-590	Khivorin	0	C32H42O10	NEG	Terpenoids	2.13	level2	585.275	183	36.3948	35.4837	36.7778	26.2203	20.1757	21.7856	212.242	186.046	246.484	28.5052	36.678	39.202	32.4495	31.6557	28.3141
ML-591	Digitoxin	71-63-6	C41H64O13	NEG	Terpenoids	2.12	level2	763.42	310.3	3869.68	3968.55	3845.84	3468.85	2883.88	3321.82	4147.44	4979.09	3892.53	2301.2	2165.73	2135.35	2433.17	2349.04	2970.73
ML-592	Gedunin	0	C28H34O7	NEG	Terpenoids	2.12	level2	481.23	201.7	563.872	613.611	586.116	536.869	516.251	645.402	567.696	514.405	561.074	461.351	471.645	470.827	972.265	965.971	950.4
ML-593	Methyl_3-oxo-12-oleanen-28-oate	1721-58-0	C31H48O3	POS	Terpenoids	2.11	level2	469.361	308.5	44.1245	43.5488	41.2519	39.0904	45.5788	45.2916	41.2814	34.1112	46.9013	27.8396	26.4955	27.3212	39.5754	36.0991	36.5381
ML-594	Taraxasteryl acetate	0	C32H52O2	POS	Terpenoids	2.07	level2	491.374	272.6	2.98481	4.64324	4.80101	4.19869	3.16878	3.94252	3.02149	2.8406	2.51142	1.63524	1.5571	1.62075	1.82323	1.72405	1.8422
ML-595	Hygric acid	475-11-6	C6H11NO2	POS	Alkaloids	3.95	level1	130.086	25.1	2127.39	2050.03	2005.22	2639.86	2986.59	2981.04	5739.11	5763.8	6076.14	4857.76	4752.21	5008.02	6281.03	5755.52	6394.24
ML-596	Thiamine	59-43-8	C12H17N4OS	POS	Alkaloids	3.94	level1	265.112	15.5	1.49456	1.37268	1.82802	1.77152	1.98811	1.42188	2.23824	2.21072	1.63588	1.36126	1.9042	1.49096	1.77782	1.66286	2.4086
ML-597	Cepharanthine	481-49-2	C37H38N2O6	POS	Alkaloids	3.93	level1	607.278	180.9	0.144001	0.10382	0.109774	0.117542	0.0976372	0.0995784	0.541743	0.245819	0.581042	0.248477	0.165931	0.172214	0.202592	0.180944	0.462723
ML-598	Dethiobiotin	533-48-2	C10H18N2O3	POS	Alkaloids	3.89	level1	215.139	152.3	18.5433	17.2884	16.3034	12.4196	13.0833	12.8519	19.1002	18.1063	19.2486	13.1471	13.6278	13.58	19.849	17.5283	18.6667
ML-599	Nicotinamide	98-92-0	C6H6N2O	POS	Alkaloids	3.89	level1	123.055	36	13.2832	12.4941	12.4538	11.3102	11.9571	12.0323	10.0707	11.2632	8.28417	4.13008	9.91269	4.65774	4.41282	4.61717	4.51625
ML-600	Adenine	73-24-5	C5H5N5	POS	Alkaloids	3.89	level1	136.062	28.4	34.5835	32.6876	28.7666	19.0297	16.6164	18.2989	52.7754	52.7145	51.0865	51.0716	52.4394	49.266	78.2999	73.608	75.1045
ML-601	Trigonelline	535-83-1	C7H7NO2	POS	Alkaloids	3.89	level1	138.055	25	2209.47	2004.23	2012.3	2012.91	2101.03	2109.89	1455.64	1214.61	1298.1	1305.78	1305.96	1305.2	1555.04	1422.57	1524.36
ML-602	Indole-3-carboxaldehyde	487-89-8	C9H7NO	NEG	Alkaloids	3.88	level1	144.046	187.4	218.913	225.546	225.122	204	183.739	210.502	201.14	123.177	156.487	1954.74	1920.09	1912.29	3699.25	3661.89	3648.95
ML-603	Nicotinate	59-67-6	C6H5NO2	NEG	Alkaloids	3.85	level1	122.025	28.3	542.227	889.363	587.722	1204.01	1545.85	1673.37	771.778	781.567	732.626	788.662	823.159	864.412	869.171	1920.13	623.794
ML-604	Purine	120-73-0	C5H4N4	NEG	Alkaloids	3.84	level1	119.035	24.3	742.558	896.453	716.109	513.088	470.894	438.383	560.996	725.065	686.748	450.023	344.024	384.066	382.766	490.143	356.535
ML-605	7-Methylxanthine	552-62-5	C6H6N4O2	NEG	Alkaloids	3.84	level1	165.041	23.7	2158.28	1985.85	2082.49	2195.92	2085.29	2161.75	5024.37	4824.49	4905.23	6219.77	5195.17	5355.68	5719.4	5901.85	5622.42
ML-606	Hypoxanthine	68-94-0	C5H4N4O	NEG	Alkaloids	3.78	level1	135.03	23.7	1640.07	1743.73	1777.7	1130.55	904.759	1060.97	232.328	228.251	228.451	538.436	496.742	478.886	1058.06	989.657	955.771
ML-607	3-Methylxanthine	1076-22-8	C6H6N4O2	NEG	Alkaloids	3.77	level1	165.041	23.7	2158.28	1985.85	2082.49	2195.92	2085.29	2161.75	5024.37	4824.49	4905.23	6219.77	5195.17	5355.68	5719.4	5901.85	5622.42
ML-608	Berbamine	478-61-5	C37H40N2O6	POS	Alkaloids	3.7	level1	609.289	161.6	0.482808	0.522205	0.49875	0.448148	0.342565	0.514163	0.352297	0.401064	0.433788	0.308822	0.257629	0.31709	0.395051	0.401873	0.445511
ML-609	4-methoxy-6-methyl-7,8-dihydro-5H-[1,3]dioxolo[4,5-g]isoquinoline	550-10-7	C12H15NO3	POS	Alkaloids	3.7	level1	222.113	197	0.636237	0.643366	0.573118	0.566043	0.627858	0.266359	5.72184	5.23827	5.66671	10.274	10.0075	10.4083	15.038	15.074	15.7008
ML-610	methyl (E)-2-[(2S,3R,12bR)-3-ethyl-1,2,3,4,6,7,12,12b-octahydroindolo[2,3-a]quinolizin-2-yl]-3-methoxy-prop-2-enoate	7729-23-9	C22H28N2O3	POS	Alkaloids	3.7	level1	369.218	153.6	2.22256	2.34429	2.34794	1.28508	1.51794	1.49375	1.373	0.567379	1.38049	0.800011	0.652606	0.572563	1.88469	1.20135	0.536365
ML-611	Carmoxirole (hydrochloride)	98323-83-2	C24H26N2O2	NEG	Alkaloids	3.68	level1	373.187	196.7	3351.64	3332.19	3367.08	3133.53	3512.18	3700.6	703.768	760.212	674.742	2523.43	2427.98	2467.53	2336.53	2466.92	2525.93
ML-612	N-Desmethyl imatinib	1356565-46-2	C28H29N7O	NEG	Alkaloids	3.67	level1	478.232	210.3	12.4911	9.63121	11.3245	22.3796	23.7233	26.2016	465.295	545.549	562.183	131.531	137.962	121.091	98.7568	107.168	93.3255
ML-613	1,3-Dimethyluric acid	944-73-0	C7H8N4O3	NEG	Alkaloids	3.65	level1	195.051	23.1	13800.8	12610.6	12512.2	13853.4	11585.3	12431.8	48850.1	44525.9	46795.8	47389.9	41446.4	42036.7	39476.1	41630	40245.3
ML-614	Dasatinib	302962-49-8	C22H26ClN7O2S	NEG	Alkaloids	3.65	level1	486.152	175.9	54.9773	56.3679	58.9135	38.1843	35.0738	35.8521	8.38437	11.1184	12.4093	14.3299	19.2617	13.5492	20.2389	21.0825	18.3475
ML-615	Theobromine	83-67-0	C7H8N4O2	NEG	Alkaloids	3.63	level1	179.056	23.7	6157.56	5816.45	5453.24	6625.85	5467.53	6009.5	5649.29	5300.31	5856.26	5358.19	4643.6	4694.83	5753.24	6054.71	5601.5
ML-616	1-Methylxanthine	6136-37-4	C6H6N4O2	NEG	Alkaloids	3.63	level1	165.041	23.7	2158.28	1985.85	2082.49	2195.92	2085.29	2161.75	5024.37	4824.49	4905.23	6219.77	5195.17	5355.68	5719.4	5901.85	5622.42
ML-617	(R)-Fangchinoline	33889-68-8	C37H40N2O6	POS	Alkaloids	3.62	level1	609.289	161.6	0.482808	0.522205	0.49875	0.248148	0.242565	0.284163	0.352297	0.401064	0.433788	0.308822	0.257629	0.31709	0.395051	0.401873	0.445511
ML-618	Prolylhydroxyproline	18684-24-7	C10H16N2O4	POS	Alkaloids	3.59	level1	211.105	37	0.891031	0.744569	0.822323	0.275605	0.252835	0.276315	0.60005	0.713733	0.597513	0.401632	0.394436	0.405227	0.594894	0.461352	0.592898
ML-619	Biotin	58-85-5	C10H16N2O3S	POS	Alkaloids	3.52	level1	245.093	176.1	1.89325	1.72958	1.81909	1.81849	2.28319	2.05504	11.2893	9.38994	9.98492	6.68839	6.65261	6.65289	14.8546	14.2575	15.4811
ML-620	Senecionine	0	C18H25NO5	POS	Alkaloids	2.74	level2	336.181	194.2	12.1569	10.8371	11.4118	13.8101	13.9704	13.3204	2.08555	2.14456	2.22068	2.76069	2.75701	2.96249	3.86373	3.61134	3.99431
ML-621	9-Azabicyclo[3.3.1]nonan-3-one	4390-39-0	C8H13NO	POS	Alkaloids	2.73	level2	140.107	349.2	11.0901	10.2178	13.8354	12.8656	11.0613	11.0063	12.2024	10.9664	12.5471	13.9669	13.1625	8.7523	10.876	11.7432	15.4532
ML-622	Vindolinine	0	C21H24N2O2	POS	Alkaloids	2.73	level2	359.171	159.5	13.3397	12.1226	12.2396	14.8876	15.6719	15.0922	4.11149	4.17146	4.04081	1.12736	0.961118	0.980403	4.46407	4.25953	4.39326
ML-623	2,2,6,6-Tetramethyl-4 piperidone	826-36-8	C9H17NO	POS	Alkaloids	2.72	level2	156.138	348.5	9.27256	10.017	10.4392	10.1402	8.54291	10.5544	11.6296	10.0067	10.7817	9.98348	8.77866	10.0616	12.798	10.0754	10.1521
ML-624	CAPSAICIN	404-86-4	C18H27NO3	POS	Alkaloids	2.72	level2	306.207	192.2	3.56195	3.02896	1.88937	1.03091	0.631499	0.644666	14.0904	13.4469	13.9337	3.87834	3.68062	3.68579	7.62376	7.10447	7.52655
ML-625	Platyphylline	0	C18H27NO5	POS	Alkaloids	2.72	level2	338.197	190.4	78.3388	70.6066	75.3176	92.2981	96.7693	89.2545	19.6184	19.3789	20.0743	5.6002	5.73103	5.79891	8.39605	8.55607	8.73412
ML-626	L-1,2,3,4-Tetrahydro-beta-carboline-3-carboxylic_acid	42438-90-4	C12H12N2O2	POS	Alkaloids	2.72	level2	217.097	141.8	1.27156	1.23717	1.08317	3.06475	2.91508	2.53167	6.58398	6.39805	7.17468	12.8673	14.7723	13.3398	33.1507	31.8088	34.5271
ML-627	N-Methylcytisine	0	C12H16N2O	POS	Alkaloids	2.71	level2	205.13	73	14.3197	15.4163	15.9416	14.3744	17.4543	17.8062	47.6568	46.9907	35.7637	59.5234	68.5417	72.6183	98.0438	100.01	103.903
ML-628	DESMETHYLDIHYDROCAPSAICIN	2444-46-4	C17H27NO3	POS	Alkaloids	2.71	level2	294.207	260.4	6.6178	5.92067	6.12961	4.53757	5.41621	4.79989	7.54904	7.06969	7.28146	5.74382	6.09114	6.18497	6.77136	5.80059	6.72884
ML-629	Isotetrandrine	0	C38H42N2O6	POS	Alkaloids	2.69	level2	645.292	215.8	23.9752	24.1993	22.3811	13.2606	13.911	14.8732	0.383675	0.41044	0.466177	0.130196	0.169195	0.199039	0.239873	0.255035	0.187774
ML-630	Nor-psi-tropine	501-33-7	C7H13NO	POS	Alkaloids	2.68	level2	128.107	297.4	9.46268	7.79889	8.97769	3.13328	2.43543	3.42886	11.8806	8.2247	12.6654	12.299	10.8428	12.0584	16.952	18.4122	16.1341
ML-631	Reserpine	50-55-5	C33H40N2O9	NEG	Alkaloids	2.68	level2	607.269	225.5	312.886	302.171	306.52	200.855	181.5	226.095	1392.97	1469.64	1478.26	535.125	519.285	549.777	436.05	486.725	478.14
ML-632	trans-Zeatin	1637-39-4	C10H13N5O	NEG	Alkaloids	2.67	level2	218.104	40.8	878.049	1290.88	885.262	810.644	766.668	850.687	674.519	734.148	810.831	1239.87	1170.17	1227.2	2148.35	2022.81	2098.73
ML-633	Brucine	0	C23H26N2O4	POS	Alkaloids	2.64	level2	395.205	185.8	3.49679	3.64092	3.28689	5.03557	5.44611	5.67074	3.97429	3.75625	4.05936	1.95724	2.01455	2.06446	3.00903	2.74984	3.02778
ML-634	Geissoschizine methyl ether	0	C22H26N2O3	POS	Alkaloids	2.64	level2	389.179	143.6	65.2323	63.724	62.5269	22.4786	23.4545	23.5736	2.39084	2.29409	2.54801	1.6302	1.63649	1.51768	2.18715	1.95729	2.07726
ML-635	VINBLASTINE	0	C46H58N4O9	POS	Alkaloids	2.61	level2	833.409	241.6	11.4911	11.3448	11.4757	12.4704	13.2968	11.9523	0.491787	0.589961	0.529153	0.176581	0.156937	0.146085	0.249981	0.163345	0.23319
ML-636	Vincristine	57-22-7	C46H56N4O10	NEG	Alkaloids	2.6	level2	823.4	266.7	238.663	274.688	217.996	91.022	100.772	130.122	67.4696	70.053	52.1235	44.6906	52.6277	49.8756	60.2197	74.2412	74.8275
ML-637	Delsoline	0	C25H41NO7	POS	Alkaloids	2.6	level2	490.266	139	3.51166	3.66572	3.1764	2.41944	2.72632	4.03763	3.37823	2.77514	3.99134	2.91244	2.5217	2.51518	3.18021	3.04341	2.58663
ML-638	Annonidine F	820965-40-0	C26H28N2	NEG	Alkaloids	2.51	level2	367.213	192	166.28	165.636	157.402	464.261	446.799	448.842	64.1779	93.1302	108.157	315.163	330.552	294.231	439.428	564.497	577.629
ML-639	1-Methoxy-3-carbaldehyde	67282-55-7	C10H9NO2	NEG	Alkaloids	2.36	level2	174.056	177.5	29.1498	38.4653	35.7845	29.9433	27.4652	37.1312	54.099	52.4402	48.0811	680.904	633.336	675.789	865.585	866.628	839.918
ML-640	(Z)-N-Feruloyl-5-hydroxyanthranilic_acid	108605-69-2	C17H15NO6	POS	Alkaloids	2.35	level2	330.099	176.1	0.419925	0.413033	0.388604	0.394892	0.390172	0.348843	0.487776	0.501117	0.592307	0.726618	0.507252	0.646137	1.05066	0.865079	1.88597
ML-641	mahanimbine	0	C23H25NO	POS	Alkaloids	2.3	level2	354.176	180	6.90252	6.74483	6.73686	3.8864	4.03612	3.92013	2.02368	1.89211	2.6667	0.61284	0.679153	0.633028	0.374157	0.444562	0.584773
ML-642	Prosopinine	0	C16H33NO3	POS	Alkaloids	2.27	level2	288.253	227.1	16.2691	14.893	15.9332	19.2794	19.6985	18.7243	34.5123	32.7753	33.381	23.3469	23.1852	23.3113	20.5539	20.0315	21.2561
ML-643	Hygrine	0	C8H15NO	POS	Alkaloids	2.26	level2	142.123	297.4	7.05361	8.02014	6.67407	7.46748	6.81893	8.32325	7.28795	12.4421	8.16357	10.6594	7.57122	9.27871	8.74901	10.4868	8.81189
ML-644	Indomethacin	53-86-1	C19H16ClNO4	NEG	Alkaloids	2.26	level2	356.072	153.9	1420.16	1265.79	1423.77	971.67	910.243	1031.06	1935.59	1861.13	2057.53	619.109	536.842	479.086	649.124	518.001	617.222
ML-645	Pseudotropine	0	C8H15NO	POS	Alkaloids	2.25	level2	142.123	326.4	5.08077	5.47166	5.10176	5.0435	4.00644	5.72079	5.7165	5.73201	6.02153	4.65525	4.71781	4.35433	8.41997	6.47309	5.01214
ML-646	Piplartine	20069-09-4	C17H19NO5	NEG	Alkaloids	2.19	level2	316.117	22.6	431.652	475.866	409.711	425.719	425.524	470.751	390.803	305.928	349.223	65.762	36.9453	33.5285	61.948	58.0065	81.1216
ML-647	Hirsuteine	0	C22H26N2O3	NEG	Alkaloids	2.17	level2	365.183	167.1	350.476	345.077	340.085	485.425	406.177	441.918	978.009	941.322	997.007	246.428	226.739	248.865	375.854	353.751	368.493
ML-648	Evocarpine	0	C23H33NO	POS	Alkaloids	2.16	level2	340.26	348.2	2.76158	3.35889	2.8612	2.90652	2.91921	2.87341	3.07243	2.51199	3.14647	2.61853	2.69147	2.66773	3.57913	2.88595	3.57576
ML-649	Conessine	0	C24H40N2	POS	Alkaloids	2.09	level2	395.277	269	6.86766	7.14842	6.53358	6.83142	7.46845	7.84278	4.30344	4.88253	3.88996	3.51565	3.41889	3.67197	2.8913	2.7152	3.18388
ML-650	Vignatic_acid_A	181485-19-8	C30H39N3O7	POS	Alkaloids	2.09	level2	554.28	158.2	0.155519	0.0735815	0.0732469	0.024797	0.0544998	0.0176997	0.302985	0.283736	0.211646	0.153036	0.120904	0.149451	0.0830523	0.125042	0.124739
ML-651	Quinidine	56-54-2	C20H24N2O2	NEG	Alkaloids	2.08	level2	323.172	194.1	530.036	543.297	603.108	725.366	655.889	711.876	0.233995	0.230973	0.240343	0.235428	0.226354	0.231396	12.2379	15.6933	13.2389
ML-652	Pumiloside	0	C26H28N2O9	NEG	Alkaloids	2.07	level2	511.165	186.8	1211.36	1256.73	1270.56	1000.67	907.996	1002.29	3.234	3.77253	3.03706	4.21723	4.17344	5.45688	6.37599	7.92016	7.76425
ML-653	p-Toluquinone	553-97-9	C7H6O2	NEG	Polyketides	3.94	level1	121.03	192.6	2065.76	2169.77	2119.55	4385.18	4314.95	4456.49	4241.34	4264.09	4142.05	5681.95	5381.41	6042.5	10362.5	10172.2	9820.17
ML-654	Maltol	118-71-8	C6H6O3	POS	Polyketides	3.93	level1	127.039	69.8	181.932	184.96	197.19	174.539	171.694	193.788	148.003	140.757	203.292	102.653	121.197	106.544	152.502	195.322	140.469
ML-655	Paeonolide	72520-92-4	C20H28O12	NEG	Polyketides	3.91	level1	459.152	154	146.733	145.466	110.477	148.641	152.124	123.04	46.006	37.6781	35.7976	26.8638	20.9652	17.0412	37.1639	44.4895	33.8969
ML-656	Chelidonic acid	0	C7H4O6	NEG	Polyketides	3.91	level1	182.994	25.7	189.514	173.797	161.751	340.429	347.35	444.776	345.627	228.808	306.417	217.043	116.3	170.874	169.856	200.227	200.813
ML-657	Apiopaeonoside	100291-86-9	C20H28O12	NEG	Polyketides	3.88	level1	459.152	154	146.733	145.466	110.477	148.641	152.124	123.04	46.006	37.6781	25.7976	26.8638	20.9652	17.0412	37.1639	44.4895	33.8969
ML-658	2,4,6-trihydroxybenzaldehyde	487-70-7	C7H6O4	NEG	Polyketides	3.86	level1	153.02	181.8	300.688	322.105	452.267	225.98	227.839	269.791	1289.77	1271.44	1260.79	1207.11	1083.78	1114.58	1514.43	1311.23	1513.86
ML-659	5-Hydroxymethylfurfural	67-47-0	C6H6O3	NEG	Polyketides	3.85	level1	125.025	29.7	474.876	522.717	550.799	403.741	363.256	390.225	665.219	604.133	732.997	524.09	413.515	452.494	782.745	769.099	669.716
ML-660	2-(7,8-Dihydroxypentadecyl)-6-hydroxybenzoic acid	0	C22H36O5	NEG	Polyketides	3.85	level1	379.247	280.5	402.611	376.092	364.837	266.803	255.965	289.61	238.443	218.745	243.333	211.253	216.913	220.093	191.96	200.152	193.323
ML-661	5-hydroxy-2-methyl-7-[(2S,3R,4S,5S,6R)-3,4,5-trihydroxy-6-(hydroxymethyl)tetrahydropyran-2-yl]oxy-chromen-4-one	58108-99-9	C16H18O9	POS	Polyketides	3.81	level1	355.103	146.5	11.2235	11.5688	10.8818	56.7891	58.5985	56.0629	2.07288	2.13522	2.14629	1.78335	1.54573	1.85532	0.454778	0.283874	0.416818
ML-662	Rubiadin	117-02-2	C15H10O4	NEG	Polyketides	3.78	level1	253.051	237.7	518.359	541.472	423.92	419.358	412.714	545.139	743.74	560.997	635.174	276.568	262.238	247.31	352.128	557.371	505.797
ML-663	5,7-Dihydroxychromone	31721-94-5	C9H6O4	NEG	Polyketides	3.74	level1	177.02	178.4	340.625	351.406	342.465	184.604	155.934	189.978	506.322	355.363	361.138	345.915	308.22	329.265	304.303	296.867	355.637
ML-664	Emodin	518-82-1	C15H10O5	NEG	Polyketides	3.72	level1	269.046	215.5	94.1865	87.3648	89.1118	148.499	127.797	131.519	229.381	312.322	254.066	185.152	174.308	187.088	308.294	322.886	335.121
ML-665	Eugenin	480-34-2	C11H10O4	POS	Polyketides	3.72	level1	207.065	181.4	8.80734	8.2998	9.26182	1.68012	2.12398	2.52038	29.2757	19.9502	26.5426	7.95535	8.12838	8.30222	29.5998	28.1654	16.0959
ML-666	5-hydroxy-8-methoxy-2-methyl-10-[(2S,3R,4S,5S,6R)-3,4,5-trihydroxy-6-[[(2R,3R,4S,5S,6R)-3,4,5-trihydroxy-6-(hydroxymethyl)tetrahydropyran-2-yl]oxymethyl]tetrahydropyran-2-yl]oxy-benzo[h]chromen-4-one	200127-93-1	C27H32O15	NEG	Polyketides	3.72	level1	595.168	154	24.2845	25.9313	24.4169	12.2368	11.05	10.3299	2.234	2.28052	2.29679	32.1614	26.0689	30.138	2.50731	2.23673	3.03761
ML-667	Aurantio-obtusin β-D-glucoside	129025-96-3	C23H24O12	POS	Polyketides	3.71	level1	493.135	161.2	0.676724	0.659543	0.670966	0.660316	0.629467	0.721716	0.0765108	0.135305	0.110426	0.00173915	0.00170065	0.00172966	0.00190628	0.00184731	0.00191027
ML-668	1,8-dihydroxy-3-methyl-6-[(2S,3R,4S,5S,6R)-3,4,5-trihydroxy-6-(hydroxymethyl)tetrahydropyran-2-yl]oxy-anthracene-9,10-dione	34298-85-6	C21H20O10	POS	Polyketides	3.7	level1	433.114	180.1	0.654367	0.691506	0.628453	0.360845	0.38519	0.372415	3.32273	2.91678	3.01742	0.518712	0.556131	0.579879	0.549214	0.597021	0.734345
ML-669	5,7-dihydroxy-2-methoxy-chromen-4-one	61780-28-7	C10H8O5	POS	Polyketides	3.69	level1	209.045	173	4.20845	4.19798	4.14166	10.9098	11.609	11.2588	1.18297	1.04409	1.12184	0.771965	0.746172	0.777146	0.865796	0.811788	0.862317
ML-670	6-[4-hydroxy-2-methyl-6-[(2S,3R,4S,5S,6R)-3,4,5-trihydroxy-6-(hydroxymethyl)tetrahydropyran-2-yl]oxy-phenyl]-4-methoxy-pyran-2-one	38412-46-3	C19H22O10	POS	Polyketides	3.67	level1	411.127	151.5	4.16006	4.65417	4.67257	2.60865	2.15241	1.85476	36.8495	34.7811	36.2345	10.6206	10.8775	10.8962	20.065	18.7781	21.4576
ML-671	1-(3,7-dihydroxy-3-methyl-2-oxatricyclo[7.3.1.05,13]trideca-1(12),5(13),6,8,10-pentaen-6-yl)ethanone	0	C15H14O4	NEG	Polyketides	3.49	level1	239.068	268.3	190.913	191.213	178.407	313.85	329.088	316.332	189.399	180.828	195.641	212.49	204.665	198.196	201.454	201.394	212.1
ML-672	(10)-Gingerol	23513-15-7	C21H34O4	POS	Polyketides	2.74	level2	351.253	239.4	2.8618	2.36264	2.49107	4.40717	5.58496	5.20414	6.44482	6.68887	7.09973	7.46181	6.74568	6.97072	8.1415	7.81846	7.74973
ML-673	2,4,6-Trimethoxyphenyl_acetate	30225-90-2	C11H14O5	POS	Polyketides	2.71	level2	227.091	150.3	4.03426	3.53805	3.70426	4.08184	3.70492	4.29024	15.5314	14.9838	15.8465	4.58762	4.50188	4.6633	8.68127	8.47552	8.89099
ML-674	5-O-methylvisammioside	0	C22H28O10	POS	Polyketides	2.68	level2	453.168	247	6.29245	6.09695	6.16339	3.76818	3.56071	3.67378	7.65245	7.50277	7.72649	3.80026	3.62923	3.75344	6.90238	6.20349	7.56001
ML-675	Primin	0	C12H16O3	POS	Polyketides	2.68	level2	209.118	155.1	436.779	409.309	419.811	85.9149	112.052	86.3392	256.49	242.654	249.025	273.768	273.441	276.749	406.965	391.022	418.088
ML-676	Hypericin	548-04-9	C30H16O8	POS	Polyketides	2.64	level2	527.067	305	3.17698	3.13002	3.1136	2.42368	2.62296	1.99325	2.23324	2.14791	2.38035	1.58153	1.91136	1.99905	2.00773	1.64775	2.27805
ML-677	Khellin	0	C14H12O5	POS	Polyketides	2.62	level2	261.074	44.3	13.6491	13.2433	14.0245	8.80731	8.2788	7.93442	12.8953	12.4133	13.2188	14.2332	14.2894	14.0577	16.8487	15.1954	15.6898
ML-678	Citreorosein	481-73-2	C15H10O6	NEG	Polyketides	2.62	level2	571.092	25.7	140.956	160.728	179.964	262.479	221.735	289.45	2093.4	1705.09	1379.03	1855.22	2129.69	1766.33	1509.21	1635.18	1036.1
ML-679	Confluentic acid	0	C28H36O8	NEG	Polyketides	2.18	level2	499.219	231.9	58.7089	49.3699	49.714	21.9956	22.0328	28.4998	4114.54	3649.68	2195.48	1265.54	1084.26	1136.7	1017.36	926.549	1036.92
ML-680	methyl asterrate	0	C18H18O8	NEG	Polyketides	2.18	level2	361.097	167.8	402.119	390.651	400.006	143.321	124.951	143.811	152.115	135.473	143.045	414.022	399.064	399.14	1759.07	1682.24	1856.77
ML-681	Shogaol	555-66-8	C17H24O3	POS	Other	3.98	level1	277.18	255	2.71351	2.43303	2.41622	4.57395	4.61414	4.23963	4.99926	4.01312	4.36291	2.87798	3.47323	2.70557	4.167	3.09446	3.17667
ML-682	3-Butynoic acid	2345-51-9	C4H4O2	POS	Other	3.93	level1	85.0285	26	25.4731	25.1996	22.4297	27.5512	27.5381	27.2487	74.9931	70.7798	81.1386	29.0435	24.353	26.661	28.1431	30.2276	29.6708
ML-683	3-hydroxy-3-methyl-5-oxo-5-[[(2R,3S,4S,5R,6S)-3,4,5-trihydroxy-6-(2-methyl-4-oxo-pyran-3-yl)oxy-tetrahydropyran-2-yl]methoxy]pentanoic acid	0	C18H24O12	NEG	Other	3.93	level1	431.12	148	2395.48	2483.14	2485.98	3019.83	2802.14	3116.85	3818.11	3784.52	3858.48	345.438	329.481	298.755	987.433	793.286	986.327
ML-684	4-tert-Octylphenol	140-66-9	C14H22O	NEG	Other	3.92	level1	205.16	282.4	50413.7	50759.7	46250.5	18465.5	22241.2	20171.8	42958.2	42424.6	43382.8	63387.5	60747.6	66690.4	61859.2	64165.7	65344.1
ML-685	(2R,3R,4S,5S,6R)-2-benzyloxy-6-[[(2S,3R,4S,5R)-3,4,5-trihydroxytetrahydropyran-2-yl]oxymethyl]tetrahydropyran-3,4,5-triol	130622-31-0	C18H26O10	NEG	Other	3.89	level1	401.146	157.9	197.41	207.514	200.542	541.745	585.116	561.589	2020.32	1977.51	2011.89	625.435	611.106	607.511	1323.6	1343.62	1286.36
ML-686	17-ODYA	34450-18-5	C18H32O2	NEG	Other	3.86	level1	279.233	281.7	247.151	257.754	216.566	416.322	426.052	454.564	375.982	334.504	268.754	242.3	291.019	280.958	298.312	254.394	316.647
ML-687	2,6-Dimethyl-4-hydroxybenzaldehyde	70547-87-4	C9H10O2	NEG	Other	3.76	level1	149.061	225.7	108.618	88.2699	72.5549	87.9941	93.9473	85.0021	154.109	165.229	107.955	127.689	221.042	134.867	135.61	235.802	118.369
ML-688	4-Methylcatechol	452-86-8	C7H8O2	NEG	Other	3.72	level1	123.045	155.4	334.493	333.127	283.628	293.962	266.233	309.358	346.16	332.78	404.706	447.828	215.041	217.925	287.719	306.112	239.697
ML-689	3-(2,3,4-Trimethoxyphenyl)propanoic acid	33130-04-0	C12H16O5	NEG	Other	3.72	level1	239.093	164.9	759.346	739.288	728.429	906.205	810.32	814.431	439.269	418.065	423.171	350.329	348.82	359.485	523.655	498.768	473.217
ML-690	5-Hydroxy-1-tetralone	28315-93-7	C10H10O2	POS	Other	3.66	level1	163.076	164.3	10.5799	9.79807	9.33144	1.75816	1.77128	1.81568	0.965985	1.81236	1.07995	4.46036	5.24005	5.18163	3.47119	4.28394	3.46743
ML-691	3-Furoic acid	488-93-7	C5H4O3	NEG	Other	3.66	level1	111.009	45	19847.8	11609.6	18031.9	15503.7	13535.5	14996.8	14195.3	14513	16103.7	15144.8	14143.7	14621.1	14285.1	16133	14774.4
ML-692	(2R,3R,4S,5S,6R)-2-benzyloxy-6-[[(2R,3R,4R)-3,4-dihydroxy-4-(hydroxymethyl)tetrahydrofuran-2-yl]oxymethyl]tetrahydropyran-3,4,5-triol	115009-57-9	C18H26O10	NEG	Other	3.91	level1	401.146	157.9	197.41	207.514	200.542	291.745	285.116	271.589	2020.32	1977.51	2011.89	625.435	611.106	607.511	1323.6	1343.62	1286.36
ML-693	(2R,3R,4S,5S,6R)-2-benzyloxy-6-(hydroxymethyl)tetrahydropyran-3,4,5-triol	878383	C13H18O6	NEG	Other	3.91	level1	269.103	150.4	226.252	259.567	269.054	379.239	333.577	358.024	219.621	200.957	197.121	111.544	118.631	112.834	279.014	258.822	292.089
ML-694	3,5-Di-tert-butylphenol	1138-52-9	C14H22O	NEG	Other	3.89	level1	205.16	282.4	50413.7	50759.7	46250.5	33465.5	28241.2	30171.8	42958.2	42424.6	43382.8	63387.5	60747.6	66690.4	61859.2	64165.7	65344.1
ML-695	3-Methylcatechol	488-17-5	C7H8O2	NEG	Other	3.89	level1	123.045	155.4	334.493	333.127	283.628	293.962	266.233	329.358	346.16	332.78	404.706	447.828	415.041	317.925	287.719	306.112	239.697
ML-696	3,5-Dihydroxyacetophenone	51863-60-6	C8H8O3	NEG	Other	3.88	level1	151.04	167.3	339.763	346.603	307.531	250.99	202.982	235.554	477.43	616.513	533.917	467.41	447.579	403.774	649.275	655.424	606.695
ML-697	Tropolone	0	C7H6O2	NEG	Other	3.86	level1	121.03	192.6	2065.76	2169.77	2119.55	4385.18	4314.95	4456.49	4241.34	4264.09	4142.05	5681.95	5381.41	6042.5	10362.5	10172.2	9820.17
ML-698	Acetovanillone	498-02-2	C9H10O3	NEG	Other	3.86	level1	165.056	168.7	223.587	207.639	259.239	257.369	231.398	265.418	1527.99	1484.64	1659.58	449.373	404.8	414.742	309.243	323.291	291.873
ML-699	3-Phenylpropanoic acid	501-52-0	C9H10O2	NEG	Other	3.85	level1	149.061	225.7	98.6183	88.2699	72.5549	87.9941	93.9473	85.0021	154.109	165.229	107.955	127.689	221.042	134.867	135.61	235.802	118.369
ML-700	3-Hydroxyacetophenone	121-71-1	C8H8O2	NEG	Other	3.85	level1	135.045	171.1	88.4717	73.7004	82.4499	181.431	165.293	192.113	272.034	372.757	286.597	54.3205	60.3497	60.2468	92.8413	112.975	85.0654
ML-701	coumaroyl(3-OMe)(-3)Glc(a1-2b)L-Fruf	0	C22H30O14	NEG	Other	3.84	level1	517.157	159.9	2288.2	2364.91	2354.2	1522.34	1446.3	1498.34	550.812	541.413	551.56	90.9749	87.2237	76.4887	30.4422	39.1305	19.5825
ML-702	3',4'-Dihydroxyacetophenone	1197-09-7	C8H8O3	NEG	Other	3.82	level1	151.04	167.3	339.763	386.603	407.531	250.99	202.982	235.554	477.43	616.513	533.917	467.41	447.579	403.774	649.275	655.424	606.695
ML-703	4'-Hydroxy-3'-methylacetophenone	876-02-8	C9H10O2	NEG	Other	3.78	level1	149.061	225.7	108.618	88.2699	92.5549	87.9941	93.9473	85.0021	154.109	165.229	107.955	127.689	221.042	134.867	135.61	235.802	118.369
ML-704	2,5-Dihydroxyacetophenone	490-78-8	C8H8O3	NEG	Other	3.74	level1	151.04	167.3	339.763	446.603	407.531	250.99	202.982	235.554	477.43	616.513	533.917	467.41	447.579	403.774	649.275	655.424	606.695
ML-705	Desaminotyrosine	501-97-3	C9H10O3	NEG	Other	3.72	level1	165.056	168.7	223.587	207.639	259.239	257.369	231.398	265.418	1527.99	1484.64	1659.58	449.373	404.8	414.742	309.243	323.291	291.873
ML-706	Hydroferulic acid	1135-23-5	C10H12O4	NEG	Other	3.69	level1	195.067	171.3	109.884	167.066	105.357	90.7902	117.713	105.228	1053.52	1007.57	1084.31	207.96	173.129	188.745	208.366	190.707	158.039
ML-707	LPI(18:2)	0	C27H49O12P	POS	Other	2.74	level2	597.304	281.6	7.96438	8.46551	6.80512	6.31018	5.66951	7.17129	9.50236	11.0356	10.4619	44.7418	42.9949	50.9159	56.8483	48.9579	48.111
ML-708	[10]-Gingerdione	0	C21H32O4	POS	Other	2.73	level2	349.238	212.2	2.34121	3.16305	2.93115	1.37775	1.4235	1.37934	2.04465	1.62771	2.08902	1.19523	1.51455	1.18323	0.890095	0.9757	0.983357
ML-709	Succinic_anhydride	108-30-5	C4H4O3	NEG	Other	2.73	level2	99.0089	202.9	229.161	284.362	203.601	212.293	186.292	286.199	755.759	771.545	832.619	934.26	1041.05	933.373	981.141	1038.63	1105.25
ML-710	beta-Cyano-alanine	6232-19-5	C4H6N2O2	NEG	Other	2.73	level2	113.036	23	156.121	207.783	173.041	123.502	181.512	136.186	181.794	219.547	266.897	769.593	687.192	730.275	1810.35	1959.06	2005.08
ML-711	PC(36:6)	0	C44H76NO8P	POS	Other	2.73	level2	778.539	339.8	854.22	920.741	760.033	370.391	508.642	584.535	620.698	402.157	646.784	1027.28	1290.84	954.884	1334.77	1044.44	854.096
ML-712	PC(34:4)	0	C42H76NO8P	POS	Other	2.73	level2	754.539	299.1	38.9302	38.8207	42.9444	44.7709	40.0752	41.6135	64.287	56.7245	73.5516	70.3536	70.9819	65.6323	82.6296	77.2348	84.2876
ML-713	PC(38:5)	0	C46H82NO8P	POS	Other	2.71	level2	808.587	337.1	17.7395	10.3271	13.9705	11.3503	11.0627	10.6139	10.3535	13.0232	14.1703	18.3614	17.4915	20.6623	9.57321	10.8557	11.5119
ML-714	Coptisine	0	C19H14NO4	POS	Other	2.71	level2	321.099	25.7	16.9261	15.0608	15.0792	10.0156	15.1496	11.9376	13.1347	14.1652	13.2526	7.77418	7.52128	7.9336	5.30703	6.76981	9.50174
ML-715	PC(37:4)	0	C45H82NO8P	POS	Other	2.71	level2	796.587	299.7	48.6996	61.8026	52.5338	36.5682	33.2129	32.1334	26.1701	17.7625	25.423	31.1003	57.5963	49.2845	62.5986	71.1603	66.0698
ML-716	PC(35:5)	0	C43H76NO8P	POS	Other	2.71	level2	766.537	348	21.4278	17.9201	20.6631	9.06271	13.6383	8.87222	20.1141	15.9826	19.4622	20.7378	22.0469	23.8889	29.8739	26.5972	31.5153
ML-717	4-Coumaroylcholine	0	C14H20NO3	POS	Other	2.7	level2	250.144	69.7	30.3779	31.2992	29.8009	52.8651	39.4173	39.5762	2.64825	2.55304	2.39009	1.41891	1.38507	1.51815	1.959	1.8633	1.80285
ML-718	Keracyanine	28338-59-2	C27H31O15	NEG	Other	2.66	level2	594.156	185.2	117.717	111.666	123.562	62.6213	53.91	64.6826	6480.54	6397.16	6489.95	1551.88	1510.77	1470.41	833.331	845.259	850.421
ML-719	PC(18:1)	56391-91-4	C26H50NO8P	POS	Other	2.66	level2	536.335	247	5.28742	5.73321	4.16705	4.70544	6.35594	7.10745	34.9092	36.7926	26.0967	5.25145	5.44227	5.43234	5.73217	5.61604	9.87751
ML-720	PC(38:4)	0	C46H84NO8P	POS	Other	2.64	level2	810.606	307.1	8.33668	8.557	11.2509	8.08654	8.16664	11.0214	9.43295	11.7479	12.922	6.72027	7.72832	9.28536	7.53217	7.64986	6.97323
ML-721	Ala-Ile	29727-65-9	C9H18N2O3	NEG	Other	2.61	level2	201.125	138.8	123.43	128.317	126.51	88.2571	76.9213	84.7053	100.983	100.615	105.108	115.052	100.249	108.422	128.192	104.043	101.701
ML-722	PC(31:0)	0	C39H78NO8P	POS	Other	2.6	level2	702.537	269.8	4.74689	4.55017	4.54028	3.01621	3.20962	3.0416	4.42318	4.34569	4.80164	6.07256	6.44025	5.92916	7.66316	6.9338	7.54668
ML-723	PC(40:5)	0	C48H86NO8P	POS	Other	2.58	level2	818.597	343.4	16.2048	13.2804	11.7646	8.40438	9.83458	8.74186	19.0072	14.5919	17.8922	1.97231	3.03905	2.80478	3.101	3.35126	2.20734
ML-724	Strychnine_N_Oxide	0	C21H22N2O3	POS	Other	2.54	level2	351.166	141.8	3.75734	3.77378	3.56976	2.53009	2.15942	2.27069	88.874	84.4579	84.3294	88.6758	94.5961	92.7466	125.374	115.916	134.747
ML-725	Avocadyne Acetate	24607-06-5	C19H34O4	POS	Other	2.52	level2	344.28	283.1	0.498466	0.393058	0.399255	0.816735	1.13429	0.849039	8.17933	7.49326	7.56195	1.78069	1.44847	1.45413	2.17046	2.72384	2.48528
ML-726	Pelargonidin_3-(6''-malonylglucoside)-5-glucoside	0	C30H32O18	POS	Other	2.51	level2	681.168	185.9	0.652744	0.980419	0.692722	0.539691	0.48634	0.463983	0.0415948	0.0247543	0.0319198	0.00173915	0.00170065	0.00276656	0.00190628	0.00184731	0.00191027
ML-727	Isopropyl_beta-D-glucoside	5391-17-3	C9H18O6	POS	Other	2.37	level2	223.118	45.1	73.5385	67.1506	62.0484	38.8446	39.0655	40.2908	107.305	100.644	106.328	54.0311	54.3577	56.6405	62.866	61.9541	64.2078
ML-728	Cyanidin 3-(2G-glucosylrutinoside)	55028-57-4	C33H41O20	NEG	Other	2.31	level2	755.205	158.6	48.5088	48.0536	68.4127	2.62448	5.34222	3.38668	371.649	376.557	369.644	78.7708	78.4945	89.8141	32.9385	39.5023	47.1137
ML-729	Feruloylcholine	85927-25-9	C15H22NO4	POS	Other	2.27	level2	281.159	149.3	7.67506	7.11421	6.82351	12.5139	11.1339	10.5603	1.54965	1.36009	1.28792	1.49161	1.58952	1.79463	2.18898	2.02788	2.27784
ML-730	2-Hydroxy-2-(hydroxymethyl)-2H-pyran-3(6H)-one	0	C6H8O4	POS	Other	2.26	level2	145.05	14.8	194.824	157.565	149.267	152.064	159.012	162.174	99.836	72.446	94.1291	182.274	174.656	182.28	242.707	265.939	220.111
ML-731	Delphinidin-3-O-beta-glucopyranoside	6906-38-3	[C21H21O12]+	NEG	Other	2.24	level2	463.089	143.4	166.219	179.529	155.878	173.261	154.716	143.82	22.6765	29.7995	19.606	15.9317	10.9288	15.6141	65.8494	47.1711	56.7432
ML-732	Luteolinidin	1154-78-5	C15H11O5	POS	Other	2.15	level2	272.065	25.1	8.61826	10.4923	8.19688	9.87917	14.1177	11.2339	7.93228	9.26069	9.19095	8.52677	11.921	6.7014	6.82451	5.65552	7.00966
ML-733	altenusin	0	C15H14O6	NEG	Other	2.74	level2	289.072	148.7	60.4237	64.3526	72.5035	34.1714	27.7619	29.3501	41.3653	34.9222	25.8635	6646.81	6689.53	6729.59	5034.82	5176.43	5178.12
ML-734	BUTYLATED HYDROXYTOLUENE	128-37-0	C15H24O	NEG	Other	2.73	level2	219.176	294.3	434.982	427.39	421.117	415.917	369.093	546.959	454.448	502.224	512.8	405.383	474.872	450.698	451.599	466.061	481.244
ML-735	p-Coumaraldehyde	0	C9H8O2	NEG	Other	2.73	level2	147.045	212.7	28.3553	32.2625	32.6877	120.654	117.747	108.471	158.692	138.413	172.636	138.938	163.739	145.186	224.814	247.553	262.399
ML-736	Methylophiopogonanone A	0	C19H18O6	POS	Other	2.72	level2	365.101	197.9	1.20745	1.20583	1.20422	1.44981	2.0225	1.55872	6.97177	6.37702	6.63194	1.77972	2.18314	2.16172	1.6361	1.5934	2.0591
ML-737	Valerophenone	1009-14-9	C11H14O	POS	Other	2.72	level2	163.112	164	6.58068	6.33281	6.24018	9.50728	6.18478	6.39044	11.2916	11.1242	11.1883	5.87552	5.91837	4.87965	9.28747	8.01561	8.94777
ML-738	Piscidic Acid	35388-57-9	C11H12O7	NEG	Other	2.67	level2	255.051	44.4	43.955	30.6039	36.6596	38.3012	35.208	16.0651	35329.7	34388.6	37485.7	10970	10563.2	10746.3	8620.82	8841.52	7692.91
ML-739	1-(2,4,5-Trimethoxyphenyl)-1,2-propanedione	2020-84-0	C12H14O5	POS	Other	2.59	level2	239.089	353.5	5.9913	5.59368	5.44705	5.52429	5.51113	5.51987	5.79886	5.52717	5.86879	5.5704	5.01142	5.51983	6.27305	5.74552	6.14103
ML-740	2-Hydroxybenzaldehyde	90-02-8	C7H6O2	NEG	Other	2.58	level2	121.03	19.7	281.051	263.968	279.655	247.013	227.42	308.245	311.744	300.789	327.812	307.108	280.932	305.354	314.818	299.203	285.356
ML-741	1-[4-hydroxy-3-(3-methylbut-2-enyl)phenyl]ethanone	26932-05-8	C13H16O2	POS	Other	2.56	level2	205.123	168.3	31.471	39.773	29.966	7.80199	8.3954	7.63405	1.86308	1.0093	1.08859	2.81218	2.31913	2.34508	1.2688	1.31593	1.46275
ML-742	Sesamol	533-31-3	C7H6O3	POS	Other	2.47	level2	139.039	142.2	3.42453	3.06496	3.10671	3.05348	2.93791	2.79854	0.312376	0.302354	0.285089	3.09	2.67536	3.57946	9.6578	10.8432	14.8194
ML-743	DIBENZOTHIOPHENE	0	C12H8S	POS	Other	2.25	level2	185.042	15.6	23.4835	24.7129	30.7065	28.1668	31.6941	22.1492	22.979	23.0645	24.2793	23.309	23.9691	21.518	33.9729	23.1777	24.3293
ML-744	Methyl_phenyl_disulfide	14173-25-2	C7H8S2	POS	Other	2.24	level2	157.013	27	12.3041	14.4857	13.3308	15.8635	14.7245	14.156	15.6248	13.3828	16.3759	16.0072	13.7423	15.1117	10.8884	9.07619	10.5337
ML-745	hexadecyl (E)-3-(4-hydroxy-3-methoxyphenyl)prop-2-enoate	0	C26H42O4	POS	Other	2.22	level2	419.316	338.6	15.2306	23.9511	14.9312	15.9697	17.3001	24.3843	23.0674	16.775	34.1942	17.5474	23.2134	16.1798	29.181	21.4623	20.3163
ML-746	1-myristoyl-sn-glycero-3-phosphocholine		C22H46NO7P	POS		1.99	level3.1	468.309	272.8	4.74543	5.13848	4.90103	9.05431	9.40584	8.74042	66.9582	62.6911	70.7065	15.0507	15.0979	14.9497	25.5741	24.8415	21.9555
ML-747	Succinyladenosine		C14H17N5O8	POS		1.99	level3.1	384.115	46.1	3.42131	3.23312	3.18428	6.884	6.91644	7.9308	8.10861	7.50444	8.14282	19.9052	17.9176	18.7904	13.0967	12.475	12.6515
ML-748	Eicosanedioic acid		C20H38O4	NEG		1.99	level3.1	341.27	303.6	446.753	473.813	432.395	241.146	241.115	260.428	364.794	412.157	391.493	331.626	277.238	286.626	392.37	397.113	376.07
ML-749	Dihydroxyoctadecanoic acid		C18H36O4	NEG		1.99	level3.1	315.255	271.8	1053.83	1126.85	1026.94	873.88	858.874	871.714	2122.12	2168.08	2029.42	1472.81	1463.62	1465.86	1417.13	1349.7	1454.5
ML-750	M479T292		C23H45O8P	NEG		1.98	level3.2	479.279	291.7	45.7072	48.2049	27.4874	134.988	83.4061	66.2464	66.5046	59.9664	71.1959	40.0466	34.4589	48.8723	37.3273	26.9288	15.0893
ML-751	1-20:0-2-18:3-phosphatidylserine		C44H80NO10P	POS		1.97	level3.1	814.56	311.1	10.4293	13.7235	13.3362	8.00498	10.4403	11.0989	52.5259	12.857	20.1733	12.3085	13.0074	12.91	5.78222	14.7592	11.848
ML-752	Oleic acid methyl ester		C19H36O2	NEG		1.97	level3.1	295.265	331.5	210.152	273.899	235.48	174.043	185.042	212.112	559.105	377.394	611.528	233.678	234.077	216.92	255.362	260.792	283.851
ML-753	1-20:1-2-18:2-phosphatidylserine		C44H80NO10P	POS		1.96	level3.1	814.56	295.1	14.0705	14.6484	15.5507	8.7894	12.9618	13.6546	25.3199	26.7894	25.8081	18.9617	17.9525	18.3336	19.113	13.855	15.275
ML-754	cis-Cyclo(aspartylphenylalanyl)		C13H14N2O4	NEG		1.96	level3.1	261.089	145.8	1328.48	1233.85	1180.74	552.566	535.573	582.706	1360.07	1143.1	1468.31	1091.55	888.247	919.991	1058.58	1041.23	1210.51
ML-755	1-22:1-2-18:3-phosphatidylserine		C46H82NO10P	NEG		1.95	level3.1	838.562	306.2	18752.9	9105.28	13652.8	13272.9	7223.45	7527.96	11223.6	13328.6	192.024	18621.4	11249.6	12104.5	11749.7	8454.49	14447.7
ML-756	lesquerolate		C20H38O3	NEG		1.95	level3.1	325.275	295.2	157.241	155.934	147.115	158.11	110.315	113.357	134.07	207.635	148.989	127.134	94.3542	91.4713	108.884	98.6787	111.944
ML-757	Undec-5-enedioylcarnitine		C18H31NO6	NEG		1.95	level3.1	356.209	180.7	107.179	99.6029	101.202	52.9181	48.4365	63.7747	2168.24	2139.51	2164.43	921.368	916.086	928.566	1185.72	1234.37	1224.62
ML-758	3,6,7,2',4'-pentamethylquercetagetin 3'-O-beta-glucoside		C26H30O14	POS		1.94	level3.1	567.17	171.2	0.417554	2.12911	2.63786	0.471588	0.198626	0.373367	0.533317	0.576347	0.467517	0.23893	0.2315	0.282502	0.202161	0.146241	0.21309
ML-759	1-18:2-2-18:3-phosphatidylethanolamine		C41H72NO8P	NEG		1.94	level3.1	736.494	317.6	7177.53	4917.06	4945.64	4586.68	2494.04	2454.27	4552.26	5742.71	1898.61	7346.93	5009.45	5695.86	4826.96	3032.53	5055.79
ML-760	1,2-dioctanoyl-1,2,6-hexanetriol		C22H42O5	NEG		1.93	level3.1	385.296	281.1	170.253	162.159	164.155	113.948	96.1169	102.842	165.642	163.433	167.454	106.505	86.2148	99.3612	89.1581	107.994	88.9837
ML-761	Diethylene glycol dimethacrylate		C12H18O5	NEG		1.93	level3.1	241.109	172.8	604.596	616.922	618.334	634.175	586.845	643.602	417.687	382.862	410.741	267.648	233.148	251.859	208.044	219.785	213.571
ML-762	M534T243		C28H43N3O7	POS		1.93	level3.2	534.32	243	1.27467	1.35494	1.66018	1.1851	2.25326	2.21443	11.9282	11.7506	9.36505	2.4004	2.41029	2.5479	2.52033	2.47139	3.61359
ML-763	16-Oxopalmitate		C16H30O3	NEG		1.92	level3.1	269.213	294.3	270.842	275.604	269.273	260.126	407.813	296.765	561.782	271.754	268.565	190.218	367.584	236.339	430.642	184.507	213.436
ML-764	N-Undecanoylglycine		C13H25NO3	NEG		1.92	level3.1	242.177	224.5	590.29	600.084	530.228	634.951	561.133	593.549	722.19	675.634	651.417	644.716	582.731	623.926	478.788	513.731	506.385
ML-765	Glycidyl oleate		C21H38O3	POS		1.9	level3.1	339.29	293.4	1.20975	2.01945	2.18555	14.1812	1.83834	2.09559	3.45218	4.98027	3.62918	1.91244	1.66774	2.03915	1.98866	1.75771	7.50078
ML-766	N-palmitoyl-histidine		C22H39N3O3	POS		1.9	level3.1	394.306	284.4	0.568149	0.630709	0.638978	0.746211	0.59022	1.44225	3.481	3.0133	3.38238	16.5296	16.253	15.3211	23.1444	22.6025	22.929
ML-767	N-Linoleoyl Valine		C23H41NO3	NEG		1.9	level3.1	378.302	316.3	19.0361	16.6846	14.216	23.0408	29.2747	41.8344	580.252	497.294	538.195	3025.37	3150.98	3157.92	4591.89	4645.31	4511.83
ML-768	N-Myristoyl Tryptophan		C25H38N2O3	NEG		1.9	level3.1	413.282	290.4	14.6903	17.8388	12.8141	13.3255	14.3169	11.3625	95.1374	83.1649	83.1941	50.5646	48.7487	42.9442	34.5983	41.0925	37.1346
ML-769	2-hexyl-3-oxodecanoate		C16H30O3	NEG		1.9	level3.1	269.213	272.4	954.16	1009.44	911.263	774.059	719.372	758.921	1176.64	1172.97	1102.97	897.502	978.537	996.033	661.402	909.085	936.684
ML-770	Neomenthol-glucuronide		C16H28O7	NEG		1.9	level3.1	331.18	239.5	188.651	225.313	201.562	66.2764	40.3128	52.7144	1549.79	1514.78	1395.21	257.011	295.772	245.668	304.923	285.912	284.429
ML-771	Curculigoside		C22H26O11	NEG		1.9	level3.1	465.142	155.6	9.37761	16.1066	20.6199	15.4332	11.9012	13.147	181.38	174.687	242.824	864.803	817.544	1140.09	1303.37	875.95	891.87
ML-772	1-palmitoyl-2-vernoloyl-phosphatidylcholine		C42H80NO9P	POS		1.89	level3.1	774.559	323.9	3.73719	4.19734	5.19587	3.54551	3.97422	5.1326	4.04374	3.88054	4.35533	7.28787	4.01402	4.13638	3.34663	6.19578	3.70719
ML-773	Hericene A		C35H56O5	POS		1.89	level3.1	557.414	305	70.7265	72.0206	77.8262	54.6364	59.3689	58.6785	66.3706	66.2379	66.0254	19.5653	22.1098	21.9248	23.2593	22.3825	26.5257
ML-774	4-(Dodecylamino)Phenol		C18H31NO	POS		1.89	level3.1	278.248	261.1	246.367	237.119	232.476	154.312	162.837	156.807	244.873	233.852	228.534	139.621	142.682	145.841	164.678	158.64	167.298
ML-775	Resveratrol 3,4'-diglucoside		C26H32O13	POS		1.89	level3.1	553.19	154.3	0.238856	0.240821	0.32426	0.225502	0.223492	0.276012	0.381865	1.0891	1.11088	1.26096	1.02611	1.15046	2.30306	1.99043	2.32756
ML-776	13-Hydroperoxyoctadeca-9,11-dienoic acid		C18H32O4	NEG		1.89	level3.1	311.223	276.5	609.322	617.426	595.658	499.142	540.855	492.564	472.929	456.236	443.217	583.367	558.602	566.831	566.096	546.165	620.517
ML-777	1-(alpha-linolenoyl)-sn-glycero-3-phosphoethanolamine		C23H42NO7P	NEG		1.89	level3.1	474.264	273.8	1877.64	1891.78	1683.18	1834.66	1687.88	1756.1	5663.75	5779.61	5408.34	3959.32	3738.07	3915.23	3819.41	4013.47	4126.9
ML-778	Threonyltyrosine		C13H18N2O5	NEG		1.89	level3.1	281.112	55.8	3018.87	2962.69	1472.68	4084.72	1637.85	2377.71	456.077	740.852	806.574	1375.21	1338.56	2881.45	3673.9	3602.98	3553.64
ML-779	sn-glycero-3-phospho-N-(stearoyl)ethanolamine		C23H48NO7P	POS		1.88	level3.1	482.325	309	6.97558	7.75289	6.1811	8.00493	10.4499	9.77356	14.488	11.1519	18.0074	4.31413	4.02781	4.52684	7.06863	7.4797	6.33279
ML-780	1-24:0-2-18:2-phosphatidylserine		C48H90NO10P	POS		1.88	level3.1	872.63	302.4	28.3206	22.9055	23.0086	22.4507	20.8882	22.7085	25.9119	23.4746	22.0551	19.108	14.0922	14.782	15.7529	13.2888	16.3023
ML-781	O-(17-Carboxyheptadecanoyl)carnitine		C25H47NO6	POS		1.88	level3.1	458.349	281.8	6.46363	6.8318	6.43023	6.27092	6.79762	6.33911	6.75101	7.32756	7.85862	6.70863	6.57055	6.23707	7.16014	7.03039	7.70845
ML-782	N2-(2-Carboxymethyl-2-hydroxysuccinoyl)arginine		C12H20N4O8	POS		1.88	level3.1	349.135	42.1	17.1672	16.4773	16.9331	20.128	19.8363	18.9836	7.20739	6.57942	6.09997	7.61646	7.67148	9.71141	17.325	12.8635	13.3546
ML-783	cis-Ferulic acid [arabinosyl-(1->3)-[glucosyl-(1->6)]-glucosyl] ester		C27H38O18	NEG		1.88	level3.1	649.2	57.7	149.211	120.278	112.166	159.002	97.0488	65.7331	88.3486	154.391	166.113	34.8661	28.2803	42.2239	11.4752	11.4325	11.337
ML-784	Butaprost		C24H40O5	POS		1.87	level3.1	409.295	279	3.33142	2.55233	2.51204	2.41773	2.73182	2.22166	2.18876	4.04058	2.28283	1.39239	1.36935	1.35087	0.252672	1.56124	1.44738
ML-785	M839T211		C42H64O17	NEG		1.87	level3.2	839.408	211	445.012	458.7	440.2	218.604	195.499	202.21	265.426	280.593	157.424	24.9639	28.7958	27.9775	84.0933	60.2649	72.8698
ML-786	N-(myristoyl)-sphinganine		C32H65NO3	POS		1.86	level3.1	512.504	301	21.9748	23.1278	21.2891	22.6735	23.7639	31.6078	17.4904	28.5093	1.39692	16.0432	20.7631	24.8501	18.7239	32.1186	30.176
ML-787	1,2-dioctanoyl-3-methyl-1,2,3-butanetriol		C21H40O5	POS		1.86	level3.1	373.295	282.9	0.220486	0.397984	0.334517	0.206657	0.30243	0.178779	0.0987358	0.100205	0.047017	0.166113	0.10849	0.222146	1.42872	0.897837	0.417972
ML-788	9-Decenoylcholine [M]		C15H29NO2	POS		1.86	level3.1	256.227	250.4	2.02696	1.87257	1.8585	1.93777	1.67599	1.83143	1.81977	1.66798	1.80294	1.43151	1.70252	1.49664	1.56212	1.3796	1.83135
ML-789	1-18:3-2-18:3-phosphatidylethanolamine		C41H70NO8P	NEG		1.86	level3.1	734.478	348.8	944.134	1061.08	887.016	484.417	489.756	481.547	566.746	527.698	528.163	943.072	1161.45	1074.01	860.644	1134.93	1091.32
ML-790	N-oleoylglycine		C20H37NO3	NEG		1.86	level3.1	338.271	297.7	217.553	230.518	222.331	169.219	144.682	157.237	214.143	222.135	225.259	168.36	195.438	177.592	180.324	177.584	183.949
ML-791	1-Octadecanoyl-sn-glycero-3-phosphoethanolamine		C23H48NO7P	NEG		1.86	level3.1	480.31	290.4	238.009	214.289	201.227	248.696	233.901	289.976	1234.52	1055.55	1180.03	441.187	446.004	424.399	400.171	433.495	496.971
ML-792	Undeca-3,8-dienoylcarnitine		C18H31NO4	NEG		1.86	level3.1	324.219	234.4	61.6218	66.3862	69.9443	44.956	57.213	21.9553	135.412	138.338	150.389	177.484	207.885	179.618	84.8308	71.0048	65.3264
ML-793	4-amino-3-hydroxyhexadecanoate		C16H33NO3	POS		1.85	level3.1	288.253	249.7	8.14561	7.89933	7.46974	9.96692	10.7913	10.2575	12.825	12.9944	12.3303	7.15895	7.98425	8.92422	12.9562	3.90534	3.83037
ML-794	Leustroducsin B		C34H56NO10P	NEG		1.85	level3.1	668.351	296.4	24.0823	18.5927	16.911	63.0372	60.667	62.0126	1339.11	1241.18	1555.79	36.1779	32.2355	40.5304	42.6258	42.6304	51.0649
ML-795	16-sinapoyloxypalmitate		C27H42O7	NEG		1.85	level3.1	477.283	261.6	560.335	191.035	436.702	312.447	147.218	221.582	176.736	372.119	48.4008	751.163	157.661	338.16	207.024	375.259	462.787
ML-796	M211T149		C9H8O6	NEG		1.85	level3.2	211.025	149.4	216.602	169.968	165.877	193.374	221.946	195.182	11.6318	13.3412	14.3886	47.153	29.2985	39.4286	37.0503	19.649	43.3413
ML-797	3-all trans-hexaprenyl-4-amino-5-hydroxybenzoate		C37H55NO3	POS		1.84	level3.1	562.432	299.7	13.4965	14.157	13.138	13.7411	14.1599	13.713	15.1965	15.7052	14.8086	7.99387	7.93735	8.60361	9.10015	8.57571	8.89431
ML-798	2-Hydroxymyristoylcarnitine		C21H41NO5	NEG		1.84	level3.1	386.292	277.2	20.1837	15.4441	39.3122	12.9502	10.9136	12.7455	193.363	191.112	197.332	256.462	279.887	248.112	191.956	171.769	191.197
ML-799	2-demethylmenaquinone-7		C45H62O2	POS		1.83	level3.1	635.49	311.1	13.1116	14.0854	14.5321	9.37076	11.3481	11.1462	11.9515	10.0819	10.4641	9.89932	10.0585	10.691	11.6943	10.5687	12.232
ML-800	Palmitoleoylethanolamde		C18H35NO2	POS		1.83	level3.1	298.274	280.2	229.156	214.486	213.904	86.0772	96.5772	88.987	142.591	142.946	153.02	95.7032	94.1405	102.152	116.192	115.7	120.86
ML-801	Dodecylamine		C12H27N	POS		1.83	level3.1	186.222	225.1	13.9678	14.2267	13.2733	12.9619	13.4643	13.3689	13.8042	13.1884	12.7549	12.6524	12.5634	12.7434	14.1766	14.1176	15.3245
ML-802	4-decanoylsucrose		C22H40O12	NEG		1.83	level3.1	495.246	170.3	401.244	407.337	423.15	197.19	197.815	224.48	40.3741	22.7894	12.2491	7.00197	5.9752	4.22445	19.6824	8.46449	7.96746
ML-803	Sonchuionoside C		C19H30O8	NEG		1.83	level3.1	385.188	159.6	286.857	243.863	238.815	80.2486	72.3645	73.9939	354.678	328.374	332.135	207.986	206.713	198.021	278.314	290.951	273.841
ML-804	M543T168		C26H40O12	NEG		1.83	level3.2	543.246	168.3	840.233	846.832	828.803	535.186	496.78	539.863	11.9767	87.9413	79.0714	37.7931	41.0105	40.1594	18.1451	31.217	37.332
ML-805	1-24:0-2-18:1-phosphatidylserine		C48H92NO10P	POS		1.82	level3.1	874.642	314.4	3.68564	3.46138	3.59208	2.59525	2.42417	2.76881	2.80887	2.76951	2.87465	1.0916	1.18648	1.13913	1.46079	2.156	1.55595
ML-806	1-(9Z-Eicosenoyl)-sn-glycero-3-phosphocholine		C28H56NO7P	POS		1.82	level3.1	550.387	307	1.00659	2.26769	1.3662	3.06915	3.90421	4.49467	10.8058	8.82111	15.5146	0.839	1.22353	1.6088	1.56833	1.98552	1.64373
ML-807	N-Stearoyl Glutamic acid		C23H43NO5	POS		1.82	level3.1	414.322	263.2	1.33008	1.33516	1.55131	1.69741	1.73346	1.61383	1.78742	1.67592	1.3606	1.47003	1.71944	1.7724	1.14291	0.865166	1.11533
ML-808	apo-13-lycopenone		C18H26O	POS		1.82	level3.1	259.206	250.2	1.56399	3.01618	1.67419	1.59685	1.69808	1.65947	15.9708	15.7544	15.3659	13.6154	13.3411	14.0909	18.5707	17.508	18.6277
ML-809	N-Acetylsphinganine		C20H41NO3	POS		1.81	level3.1	344.316	262	9.24322	8.45083	8.39213	10.0642	9.83209	10.9329	16.5935	15.5083	10.912	13.3295	12.8203	14.1828	12.0167	11.9795	21.1359
ML-810	[3,4,5-Trihydroxy-6-(hydroxymethyl)oxan-2-yl] octadec-9-enoate		C24H44O7	POS		1.81	level3.1	445.314	258.3	1.12509	1.17956	1.13684	0.91721	0.908119	0.944275	1.42326	1.1585	1.32364	1.01163	1.10729	1.04069	1.47097	1.32344	1.49648
ML-811	C20 phytosphingosine		C20H43NO3	POS		1.81	level3.1	346.332	236.5	483.495	462.819	455.702	421.627	440.155	434.68	511.101	508.079	502.286	431.899	426.671	416.378	506.831	502.748	527.092
ML-812	7,16,17-Trihydroxydocosa-4,8,10,12,14,19-hexaenoylcarnitine		C29H45NO7	POS		1.81	level3.1	520.333	157.4	490.508	474.776	460.753	338.103	366.774	348.695	422.325	405.786	412.636	304.655	290.653	297.968	379.017	371.781	389.598
ML-813	3'-Methoxy-[6]-Gingerdiol 3,5-diacetate		C22H34O6	NEG		1.81	level3.1	393.227	251.1	103.014	82.5882	100.383	79.4382	66.3292	114.948	315.764	299.654	318.086	575.736	549.209	562.196	560.806	526.075	454.419
ML-814	M296T237		C18H33NO2	POS		1.81	level3.2	296.258	236.7	18.0234	17.8398	17.9944	7.71989	8.66565	9.53652	13.1936	12.7344	13.2215	6.83226	8.72611	8.42477	10.0204	8.73317	9.74068
ML-815	Alpha-Linoleoylcholine [M]		C23H43NO2	POS		1.8	level3.1	366.337	251.8	6.42828	5.94946	6.06421	10.7938	9.99621	9.87226	23.6857	22.014	23.4807	6.61074	6.73098	6.67395	14.673	13.6809	14.2684
ML-816	Betavulgaroside VII		C41H62O16	NEG		1.8	level3.1	809.399	291.2	734.911	708.894	368.702	427.289	382.493	403.328	1096.18	1141.21	968.024	178.103	152.413	190.392	216.644	229.662	256.447
ML-817	Medicagenic acid 3-O-b-glucuronide		C36H54O12	NEG		1.8	level3.1	677.355	224.5	622.341	578.574	498.892	260.358	191.462	228.921	95.7719	123.44	123.452	82.302	70.3274	92.9762	102.238	111.988	146.929
ML-818	8-Hydroxypinoresinol 4-glucoside		C26H32O12	NEG		1.8	level3.1	535.183	172.8	118.626	135.58	106.142	53.7936	48.9244	66.2289	10.7965	112.843	140.99	68.2553	53.4042	61.0573	56.0374	71.1116	65.0436
ML-819	M202T205_2		C12H27NO	POS		1.8	level3.2	202.217	204.8	94.6382	88.2558	88.2548	93.7815	96.1029	96.118	97.1246	94.2604	95.0131	83.2872	81.8502	83.0492	97.4755	94.7274	101.122
ML-820	Henicosa-5,14,17-trienoylcarnitine		C28H49NO4	POS		1.79	level3.1	464.374	338.3	0.790451	1.75583	1.18108	1.10462	1.28266	1.90896	2.00318	14.9822	3.61249	1.19148	1.94481	1.45539	3.57982	1.91206	1.10019
ML-821	Prostanoic acid		C20H38O2	POS		1.79	level3.1	311.295	286.9	2.70808	3.00692	2.61882	2.22257	2.28149	2.41102	2.47794	2.11893	2.26694	2.91803	2.78541	3.10367	3.18834	3.3371	3.23163
ML-822	Cyanidin 3-O-(6-O-malonyl-beta-glucoside) [M]		C24H22O14	POS		1.79	level3.1	535.109	185.8	1.5017	1.25815	1.33145	1.01821	1.09782	1.20094	0.327467	0.369198	0.370805	0.146779	0.0648658	0.0568433	0.0298494	0.0128245	0.0489794
ML-823	3-Hydroxytrideca-4,6-dienoylcarnitine		C20H35NO5	NEG		1.79	level3.1	368.245	246.2	65.6816	69.8377	65.8931	28.9984	24.0999	20.3349	62.9506	67.6256	81.7988	43.3424	43.4046	28.5908	65.7773	75.2488	44.9901
ML-824	Undeca-2,5,7-trienedioylcarnitine		C18H27NO6	NEG		1.79	level3.1	352.177	195.7	7128.43	6929.75	7823.7	9815.59	8926.32	8830.57	1825.11	1789.4	1853.59	1979.41	2033.64	1899.76	3010.15	2938.34	3359.93
ML-825	Glutamylleucylarginine		C17H32N6O6	NEG		1.79	level3.1	415.232	38.3	136.023	154.156	135.72	101.317	96.8223	90.5772	27.3532	24.1918	22.4685	207.66	203.65	209.343	423.747	390.846	427.124
ML-826	N-acetyl-S-(3-oxo-3-carboxy-n-propyl)cysteine		C9H13NO6S	NEG		1.79	level3.1	262.039	34.1	1876.94	4726.25	4322.82	4567.59	4083.18	1149.33	969.969	1113.97	1392.01	637.224	349.16	1117.39	2397.03	2380.58	825.249
ML-827	M310T245		C18H31NO3	POS		1.79	level3.2	310.238	245.3	16.9675	16.6503	14.7433	7.13395	10.5874	8.30612	19.4055	18.1573	17.5709	10.1789	9.60338	9.92585	9.80177	9.74913	10.4762
ML-828	M321T142_1		C15H14O8	NEG		1.79	level3.2	321.06	142.4	18.3154	16.8067	13.1068	166.678	160.395	220.918	3077.74	3417.92	2933.95	672.555	674.963	690.578	916.883	879.773	938.061
ML-829	11-(3-Methyl-5-propylfuran-2-yl)undecanoylcarnitine		C26H45NO5	POS		1.78	level3.1	452.337	348	4.38225	4.60449	3.60712	4.3077	4.09223	3.84948	4.74215	4.57626	4.75268	4.23604	4.79029	4.22007	5.17822	5.35027	5.50208
ML-830	myristic amide		C14H29NO	POS		1.78	level3.1	228.232	289.7	54.3273	55.8284	54.1595	37.2399	36.1874	39.4769	34.5515	33.947	35.6867	45.3238	42.9292	44.8926	44.5215	43.4673	24.3048
ML-831	Dulcisflavan		C15H14O8	POS		1.78	level3.1	323.077	163.7	12.4802	12.0873	11.5176	15.7384	15.8707	16.376	0.119306	1.42491	1.09712	0.855295	1.20178	0.0809531	0.136775	1.22821	2.28591
ML-832	28-homoteasterone		C29H50O4	NEG		1.78	level3.1	461.364	338.8	15.7701	10.7472	8.62163	28.5484	15.8929	6.16194	41.0603	27.3704	52.8974	7.81443	4.05783	7.58117	13.6782	31.3474	21.6399
ML-833	1-Heneicosanoyl-glycero-3-phosphoserine		C27H54NO9P	NEG		1.78	level3.1	566.348	286.2	21.2838	25.8032	20.4946	59.313	40.4646	38.9634	232.61	208.629	204.416	32.2877	26.5918	39.7557	55.4198	55.0777	41.0991
ML-834	Undeca-2,4,6-trienoylcarnitine		C18H29NO4	NEG		1.78	level3.1	322.203	236.1	40.5402	42.7694	40.6246	6.51933	229.116	206.995	63.9197	52.2189	70.5278	271.162	236.916	243.643	141.337	157.703	133.052
ML-835	Phellamurin		C26H30O11	NEG		1.78	level3.1	517.176	175.8	757.066	752.606	748.749	962.083	838.922	925.056	35.9969	24.7084	42.8485	8.73717	8.61669	7.53662	10.5256	10.6308	16.6978
ML-836	Verbasoside		C20H30O12	NEG		1.78	level3.1	461.167	152.8	163.168	164.758	173.037	206.889	187.637	200.228	2517.15	2534.89	2573.97	566.332	529.08	538.984	1150.85	1178.6	1148.8
ML-837	7-Hydroxy-4-methylphthalide O-[arabinosyl-(1->6)-glucoside]		C20H26O12	NEG		1.78	level3.1	457.136	148.7	274.311	287.22	266.123	290.355	260.028	304.894	50.195	67.2874	54.6511	43.88	43.4864	44.1911	90.939	108.346	81.6552
ML-838	hydroxymedioresinol		C15H18O8	NEG		1.78	level3.1	325.094	56.4	547.466	550.686	544.943	868.068	818.783	794.204	1577.54	1566.57	1634.57	205.295	202.435	184.39	234.798	214.27	239.145
ML-839	M336T272		C20H33NO3	POS		1.78	level3.2	336.251	271.7	8.52856	8.31941	7.67483	4.44663	5.27334	5.50096	7.80563	7.08906	7.0273	3.52414	2.93532	3.15493	5.25929	4.78847	5.07954
ML-840	M451T260		C24H42N4O4	POS		1.78	level3.2	451.328	259.9	1.98337	1.72478	1.63748	1.90128	1.98921	1.5741	1.56391	1.45461	1.26205	1.41812	1.7009	1.81311	1.33701	1.37004	1.49464
ML-841	M839T194		C42H64O17	NEG		1.78	level3.2	839.409	193.5	135.141	379.426	129.236	45.5394	47.1937	43.7813	727.149	646.968	629.624	380.826	458.737	507.156	89.8643	94.9858	112.938
ML-842	3-Methyl-5-pentyl-2-furanpentadecanoic acid		C25H44O3	POS		1.77	level3.1	393.337	340.3	0.175759	0.284247	0.352957	0.345727	0.456127	0.507976	1.47025	0.712949	1.71351	0.320283	0.505901	0.144629	0.627418	0.631565	0.341359
ML-843	phosphatidylethanolamine (1-palmitoyl, 2-palmitoleoyl)		C37H72NO8P	POS		1.77	level3.1	690.508	326.4	5.99974	8.27692	6.65765	5.32082	6.58422	9.51037	5.41838	3.62669	7.02326	6.15941	6.99084	3.19024	3.11512	5.78452	4.92114
ML-844	19-(4-Hydroxyphenyl)nonadecanoate		C25H42O3	NEG		1.77	level3.1	389.31	251.2	74.8464	126.68	68.1379	31.1661	72.461	77.0506	43.4326	63.3517	61.9045	94.6556	85.3802	92.0978	86.2482	79.9153	43.9459
ML-845	Sorbitan laurate		C18H34O6	NEG		1.77	level3.1	345.229	214	146.48	143.424	125.344	118.483	345.792	230.832	1364.11	1373.71	1498.68	377.149	346.171	344.673	720.046	260.202	305.314
ML-846	2,3-Dihydroxycyclopentaneundecanoic acid		C16H30O4	POS		1.76	level3.1	287.222	281.8	1.10358	1.00588	0.901501	0.967602	0.684649	0.960184	0.619664	0.794592	0.462492	0.958155	0.789388	0.893782	0.944789	0.745827	0.925272
ML-847	C20 sphinganine		C20H43NO2	POS		1.76	level3.1	330.337	252.1	330.759	419.906	295.747	214.564	234.468	244.08	404.56	377.925	413.702	350.074	352.387	361.23	312.906	271.882	272.222
ML-848	11-Dehydro-2,3-dinor-txb2		C18H28O6	POS		1.76	level3.1	341.196	247.2	1.45915	1.28043	1.24279	0.922372	0.94206	0.81126	1.63254	1.64871	1.41865	0.694153	0.785887	0.688791	0.846297	0.882428	0.967576
ML-849	1-palmitoleoyl-sn-glycero-3-phosphoethanolamine		C21H42NO7P	NEG		1.76	level3.1	450.264	279.7	41.9581	37.1393	20.3714	48.1831	44.7087	52.123	284.638	247.436	252.339	88.1173	92.3672	100.586	128.146	152.438	141.417
ML-850	3,4-dichlorobenzoate		C7H4Cl2O2	NEG		1.76	level3.1	188.952	217.6	19.1775	14.1683	9.38755	47.8075	40.2192	47.5841	45.5641	52.7549	49.7637	6.41	25.3373	22.5001	25.2197	19.704	19.6287
ML-851	2,3,4-triisovaleroyl-glucose		C21H36O9	NEG		1.76	level3.1	431.23	204.5	141.558	19.2001	63.337	161.277	89.929	166.176	31.4261	207.649	115.205	196.215	178.58	160.561	226.078	243.234	243.708
ML-852	Phenolphthalin		C20H16O4	NEG		1.76	level3.1	319.094	172	305.094	117.921	266.206	1265.33	1266.85	1306.25	122.663	315.083	151.652	374.262	188.738	377.338	227.967	160.219	438.926
ML-853	M340T180		C18H29NO5	POS		1.76	level3.2	340.212	179.8	14.2104	13.6029	13.8491	6.50734	6.71394	6.09711	3.85246	6.36695	14.3926	5.53525	3.01652	3.29247	7.93136	5.98273	6.97636
ML-854	M239T92_2		C11H12O6	NEG		1.76	level3.2	239.057	91.6	1009.07	1078.9	865.467	833.068	758.801	1065.8	58021.6	65857.3	113104	19108.4	17211.7	17254	27489.9	23340.7	28412.3
ML-855	M294T260_2		C18H31NO2	POS		1.75	level3.2	294.243	259.8	145.191	136.85	135.046	78.2651	79.6071	77.9865	139.534	133.405	136.314	55.6835	57.0157	57.5405	83.2659	80.1455	85.5483
ML-856	3-aminotridecan-4-one		C13H27NO	POS		1.74	level3.1	214.217	275.3	1.7392	1.57907	1.66397	1.79646	1.41934	0.0907538	1.83939	1.53167	1.40341	1.73282	1.60484	1.62193	1.57958	1.58589	2.12204
ML-857	9,10,13-Trihydroxystearic acid		C18H36O5	POS		1.74	level3.1	333.264	224.4	11.2086	10.7387	10.3157	8.90479	9.31252	9.21377	4.73781	3.63568	4.42095	0.38458	0.746628	0.517158	0.811458	0.863221	0.83642
ML-858	Ethyl 3-hydroxybutyrate glucoside		C12H22O8	NEG		1.74	level3.1	293.125	127.5	2966.21	2285.64	2966.64	859.095	895.227	950.237	14990.2	14823.3	15037.2	1084.62	1102.18	1096.83	2513.22	2083.46	2224.11
ML-859	2-O-sinapoyl-glucarate		C17H20O12	NEG		1.74	level3.1	415.089	100.1	74.6493	62.1702	89.5481	146.578	89.5184	112.59	9107.71	11720.1	19719.4	3937.44	5204.17	4915.89	4280.76	4687.04	5941.25
ML-860	M270T295		C16H31NO2	POS		1.74	level3.2	270.243	295	1.83467	1.69471	1.707	1.96191	1.98933	2.17107	1.07404	1.35519	1.45285	1.46783	1.22458	1.20112	1.37428	1.34929	1.27305
ML-861	M377T148		C16H26O10	NEG		1.74	level3.2	377.146	148.2	189.247	194.395	186.249	97.569	83.7309	94.7124	354.758	320.186	352.725	94.707	110.787	92.2422	119.722	97.0015	100.992
ML-862	Glycerylmonooleate		C21H38O5	POS		1.73	level3.1	371.28	273	1.03635	2.12368	0.938711	1.16268	1.6498	1.84367	2.78109	2.84363	1.0823	0.776496	0.554933	0.575851	1.59227	1.54773	1.76076
ML-863	28-Glucosyl-30-methyl-3b,23-dihydroxy-12-oleanene-28,30-dioate 3-[arabinosyl-(1->3)-glucuronide]		C48H74O21	POS		1.73	level3.1	987.481	198	0.0906356	0.234274	0.215996	0.0119047	0.0649676	0.0963696	5.20922	5.16665	15.9724	0.428214	0.469218	0.429891	0.302793	0.224267	0.211481
ML-864	N-Acetylcystathionine		C9H16N2O5S	POS		1.73	level3.1	265.085	25.7	10420.9	11017.5	9442.08	6796.58	7691.76	7038.76	2103.09	1969.05	2190.68	2088.4	2186.05	2098.16	2164.78	1873.54	2651.8
ML-865	Protoprimulagenin A 3-[glucosyl-(1->3)-galactosyl-(1->4)-[rhamnosyl-(1->2)]-glucuronide]		C54H86O23	NEG		1.73	level3.1	1101.55	228.5	523.066	587.143	574.376	397.894	363.024	385.954	240.2	228.489	112.338	17.8307	9.61997	13.0234	21.7295	31.8038	18.1055
ML-866	Difluprednate		C27H34F2O7	NEG		1.73	level3.1	507.217	228.4	8.81324	30.3948	26.0563	18.1884	18.2992	16.2773	3425.46	5538.02	2776.63	1147.88	1269.05	1084.24	1215.21	628.851	1227.65
ML-867	tripropionin		C12H20O6	NEG		1.73	level3.1	259.119	190.1	76.1007	68.9019	115.649	102.29	83.4184	67.7515	140.082	205.187	90.9961	25.0953	96.6734	99.4586	169.203	150.142	67.0258
ML-868	hydroxysyringaresinol		C15H18O9	NEG		1.73	level3.1	341.088	163.8	2774.54	5979.73	2761.47	4733.55	7557.86	4327.59	1114.34	1128.97	1093.27	199.765	199.308	200.618	186.977	195.35	204.718
ML-869	Caffeoyl C1-glucuronide		C15H16O10	NEG		1.73	level3.1	355.068	154.6	10872.7	11852.6	11056.3	7494.55	666.396	840.126	16226.9	14175.6	16101.4	4314.85	3993.64	3111.43	4660.95	3851.3	4425.61
ML-870	4-Hydroxydodecanedioylcarnitine		C19H35NO7	NEG		1.73	level3.1	388.235	147.3	1774.76	1778.23	1755.46	1031.36	931.64	989.188	2902.88	2739.89	3812.05	6872.31	5531.21	7112.64	9828.29	10924.6	8639.14
ML-871	M431T340		C28H46O3	POS		1.73	level3.2	431.353	340.2	21.1004	24.5059	18.5895	16.5043	25.6426	27.1384	16.5672	20.6688	1.49244	20.609	16.2495	21.3226	17.1053	26.864	20.6952
ML-872	M354T248		C22H43NO2	POS		1.73	level3.2	354.337	248.1	11.9374	11.5583	10.9582	8.76109	10.628	9.24068	12.4766	12.5944	11.5358	8.80352	8.96128	9.32709	11.5908	12.0795	13.2947
ML-873	M437T232		C24H36O7	POS		1.73	level3.2	437.253	232.4	20.3047	0.19443	1.35119	1.14871	13.7529	19.2762	0.1156	1.5519	20.5997	2.71843	2.16915	0.970588	2.65543	3.03156	1.83095
ML-874	M483T318		C31H48O4	NEG		1.73	level3.2	483.349	318.3	50.1818	60.2293	80.8115	117.731	107.116	165.438	372.445	306.517	314.842	175.086	171.022	213.921	169.344	210.111	170.279
ML-875	M292T193		C15H19NO5	NEG		1.73	level3.2	292.12	192.8	8.81544	11.8196	1.57981	2.80272	1.71579	7.73014	181.148	199.477	179.866	652.038	558.938	590.164	379.172	480.707	453.789
ML-876	Docosatetraenoylcarnitine		C29H49NO4	POS		1.72	level3.1	476.369	285.9	19.5856	17.8682	18.4381	13.4958	13.6493	14.0526	17.6101	17.7511	17.9857	14.7757	14.707	14.2361	18.761	17.098	18.5037
ML-877	Galactocerebroside		C25H47NO9	POS		1.72	level3.1	506.325	273.6	2.41671	2.80277	2.95241	2.48955	3.3378	2.37805	35.9832	9.33434	34.9522	8.52416	7.89647	7.81592	5.95102	7.01544	6.92695
ML-878	4-amino-3-hydroxytetradecanoate		C14H29NO3	POS		1.72	level3.1	260.222	209.8	1.15325	1.07774	1.19517	1.4291	1.47843	1.47972	2.63068	2.4448	2.38571	1.77957	1.81273	1.85612	1.56572	1.65195	1.64192
ML-879	[7]-Gingerol		C18H28O4	POS		1.72	level3.1	309.206	198.8	7.73232	7.73792	7.66199	6.97723	6.84923	7.16003	11.0154	10.4091	16.113	14.0456	37.3093	14.8951	15.0954	38.8151	15.669
ML-880	S-Ribosyl-homocysteine		C9H17NO6S	NEG		1.72	level3.1	266.07	27	2051.15	2166.42	1945.72	1333.5	1246.32	1501.8	180.282	698.93	627.227	403.612	400.411	434.723	454.64	549.125	459.757
ML-881	M597T353		C37H56O6	POS		1.72	level3.2	597.414	353.3	20.6057	19.3302	20.2128	11.8737	11.1686	9.99978	8.10904	7.69761	9.59163	5.71559	5.04867	4.29119	8.58678	7.51762	8.68073
ML-882	M336T254		C20H33NO3	POS		1.72	level3.2	336.251	253.8	27.1246	26.0395	25.4912	7.48986	7.79111	7.61171	5.85851	12.7746	9.53229	4.08689	5.03708	4.23061	17.8615	11.4503	8.57387
ML-883	N-palmitoyl-arginine		C22H44N4O3	POS		1.71	level3.1	413.349	278.1	1.60153	1.71582	1.55358	1.74065	1.59227	2.01306	2.05394	1.5642	1.76609	21.1739	21.7829	22.0569	42.3494	43.161	41.1619
ML-884	cis-resveratrol 2-C-glucoside		C40H74NO8P	NEG		1.71	level3.1	726.51	309.7	48.9699	131.077	20.1685	129.891	39.9844	41.032	46.0238	169.616	208.509	65.871	136.45	111.234	119.477	57.5124	81.0861
ML-885	Trimethylolpropane trimethacrylate		C18H26O6	NEG		1.71	level3.1	337.166	221.8	199.24	256.01	289.766	52.6702	63.4224	68.7452	23.504	45.0255	20.9708	30.0902	16.7146	30.5396	30.1079	20.5961	35.0193
ML-886	Medicagenic acid 3-O-triglucoside		C48H76O21	NEG		1.71	level3.1	987.482	211.6	442.135	426.81	519.261	135.475	99.7055	101.292	25242.1	26186.6	26111.4	4235.69	3886.99	3876.16	2336.41	2307.63	2395.57
ML-887	5-(4-Carboxybutylperoxy)pentanoic acid		C10H18O6	NEG		1.71	level3.1	233.103	167.3	489.283	479.177	462.104	251.284	238.266	251.526	390.48	395.608	487.466	392.539	361.324	366.56	552.089	537.591	500.019
ML-888	Sinapinic acid-O-glucuronide isomer		C17H20O11	NEG		1.71	level3.1	399.094	148.9	75.9414	76.9588	74.6868	162.912	179.464	202.188	4458.82	5439.89	4243.54	1832.61	1424.52	1691.61	1731.26	1794.42	2292.12
ML-889	M294T288		C18H31NO2	POS		1.71	level3.2	294.243	287.8	5.54228	4.8661	5.1374	1.63292	1.67285	1.72305	2.62264	2.837	2.40267	2.10673	1.96904	2.0137	2.63187	2.53019	2.94272
ML-890	M342T224		C18H31NO5	POS		1.71	level3.2	342.228	224.4	1.22211	1.18336	1.14656	0.823502	0.79824	0.848443	9.30887	8.36519	8.78267	6.36991	6.68374	6.12849	3.25035	3.13819	3.46338
ML-891	M249T165		C14H16O4	POS		1.71	level3.2	249.11	164.8	4.75016	4.42197	4.42995	2.97642	3.15437	3.19	5.95957	5.5116	5.78296	27.5702	26.9299	27.2092	46.628	43.7912	47.2174
ML-892	N-Linoleoyl Histidine		C24H39N3O3	POS		1.7	level3.1	418.307	275.1	0.375365	0.43991	0.398212	0.550257	0.544722	0.568192	5.94524	5.01431	5.24511	17.4429	16.6794	16.9205	23.7153	22.2172	23.6948
ML-893	Dihydroxyoctadecenoic acid		C18H34O4	POS		1.7	level3.1	315.253	259.2	4.89233	5.17101	4.43387	4.93656	5.54702	5.32594	20.7566	20.3943	18.6667	9.58685	10.3578	10.0792	16.5392	15.9374	18.6398
ML-894	4-amino-3-hydroxydodecanoate		C12H25NO3	POS		1.7	level3.1	232.191	200.7	2.34285	2.26439	2.27309	2.70033	2.97702	2.7733	2.85527	2.90087	2.98708	2.40494	2.31443	2.48421	2.40314	2.38481	2.68178
ML-895	3-carboxy-4-methyl-5-pentyl-2-furanpropanoic acid		C14H20O5	NEG		1.7	level3.1	267.124	203.6	101.141	50.9702	58.4618	50.9964	53.1456	54.8977	130.641	150.752	150.298	141.161	149.029	195.232	260.844	177.219	190.712
ML-896	Osmanthuside A		C23H26O9	NEG		1.7	level3.1	445.149	186.7	61.4796	75.1882	15.2815	101.822	87.1831	109.365	10.2088	12.2459	41.6444	9.00601	19.1439	17.4436	23.4618	19.2758	24.649
ML-897	Methylsyringin		C18H26O9	NEG		1.7	level3.1	385.151	185.2	182.325	217.373	193.029	114.846	113.196	120.285	12.4119	44.028	19.986	41.6609	33.0272	34.2714	95.3683	112.117	102.877
ML-898	Methyl 3-epi-4,5-didehydrojasmonate		C13H18O3	NEG		1.7	level3.1	221.119	155.3	417.218	440.181	431.261	41.641	35.3589	2081.73	1978.94	1812.05	2441.91	2082.86	1838.97	1845.71	2191.17	2180.21	1807.43
ML-899	3'-Methoxyfukiic acid		C12H14O8	NEG		1.7	level3.1	285.062	52.3	1646.92	1667.81	1583.96	1165.41	1042.3	1006.63	1384.66	1424.44	99.0203	2475.35	403.793	2421.5	3251.46	3139.58	3549.33
ML-900	M203T138_2		C9H18N2O3	POS		1.7	level3.2	203.139	138.3	27.8944	27.1244	20.4311	20.9415	21.0457	29.7142	23.3641	19.804	30.182	37.4826	28.3399	31.7984	34.6897	36.3586	25.1351
ML-901	Tripelargonin		C30H56O6	POS		1.69	level3.1	513.414	337.9	0.488495	0.570571	0.376149	0.314153	0.472868	0.464466	0.694979	0.513882	0.684769	0.502135	0.522929	0.397633	0.684433	0.616826	0.589314
ML-902	xi-7-Hydroxyhexadecanedioic acid		C16H30O5	NEG		1.69	level3.1	301.203	229.2	68.0679	85.0071	60.4749	56.4221	57.7382	52.63	202.209	217.136	220.246	210.55	199.927	200.272	158.715	172.372	173.304
ML-903	Glucosyl (2E,6E,10x)-10,11-dihydroxy-2,6-farnesadienoate		C21H36O9	NEG		1.69	level3.1	431.23	185.5	772.159	776.117	727.88	749.115	669.23	750.556	179.999	308.851	375.425	260.87	261.6	244.811	438.925	370.598	407.468
ML-904	Bis-gamma-glutamylcystine		C16H26N4O10S2	NEG		1.69	level3.1	497.095	39.5	556.081	613.918	522.414	396.42	381.148	437.589	77.8293	104.299	108.216	62.3203	73.46	95.1251	94.3688	54.3252	119.592
ML-905	M518T167		C29H43NO7	POS		1.69	level3.2	518.318	166.8	4.49059	4.18222	4.08673	2.24463	2.3375	2.12186	3.12278	3.08464	3.08954	2.86534	3.02568	2.94849	4.24943	3.8374	4.32202
ML-906	M565T161		C24H38O15	NEG		1.69	level3.2	565.212	160.6	699.074	721.743	691.132	350.883	305.807	335.974	177.274	160.691	203.639	75.1123	60.9252	69.6654	96.9881	83.3389	86.4956
ML-907	Prostaglandin H2		C20H32O5	POS		1.68	level3.1	353.23	229.8	34.436	33.2774	32.3346	37.1452	37.4251	48.1594	43.591	42.2156	44.0638	54.8171	40.5095	55.1263	40.0755	38.7718	52.5608
ML-908	Tetracosa-6,9,12,15,18,21-hexaenoylcarnitine		C31H49NO4	POS		1.68	level3.1	500.38	219.1	2.03572	2.1661	2.06212	1.32474	1.61524	1.50926	1.94639	1.72375	1.95918	0.965904	0.97351	1.13369	1.42896	1.42824	1.15748
ML-909	Tragopogonsaponin C		C51H72O17	NEG		1.68	level3.1	955.473	241.5	245.252	284.337	230.76	126.315	151.055	118.466	182.167	169.431	304.574	39.3371	31.6167	25.3364	41.1927	38.504	83.5376
ML-910	Convoline		C16H21NO5	NEG		1.68	level3.1	306.135	207	25.7051	31.7624	18.8623	18.6789	27.7084	34.9496	758.05	623.867	551.586	513.531	454.245	504.701	282.948	202.018	233.369
ML-911	3,4-dimethylidenenonanedioylcarnitine		C18H29NO6	NEG		1.68	level3.1	354.193	195.8	10698.9	10299.4	11380.1	15056.5	13659.7	14072.4	4528.53	4673.47	4784.34	2179.81	2121.71	1770.96	1986.14	1976.56	1951.29
ML-912	11-(3,4-Dimethyl-5-propylfuran-2-yl)undec-10-enoylcarnitine		C27H45NO5	POS		1.67	level3.1	464.335	352.2	5.31255	5.06161	4.59537	4.82163	4.56801	5.19901	5.06812	4.71318	5.03068	4.9713	4.58207	4.82183	5.25731	5.43816	5.35324
ML-913	Undec-6-enoylcarnitine		C18H33NO4	POS		1.67	level3.1	328.246	180.9	3.55392	3.41729	3.49714	4.00428	4.27151	3.63993	2.09153	2.0373	2.38242	3.07559	2.97658	3.02036	3.6001	3.45983	4.05216
ML-914	Betavulgaroside II		C41H60O15	NEG		1.67	level3.1	791.389	300.1	155.904	158.676	163.966	127.722	109.866	99.7307	223.339	213.943	222.669	86.9076	79.6453	61.7123	91.8431	85.3875	85.6787
ML-915	3-decanoyl-3',4-di(3-methylbutanoyl)sucrose		C32H56O14	NEG		1.67	level3.1	663.361	285	387.458	499.713	360.607	676.816	575.537	688.881	3974.48	3532.67	3698.73	544.656	537.948	598.249	811.162	764.669	751.621
ML-916	9,10,18-Trihydroxystearate		C18H36O5	NEG		1.67	level3.1	331.25	225.2	1921.74	1956.82	1797.4	1586.25	1509.17	1600.91	721.907	685.634	702.37	84.1843	92.0961	187.646	166.709	184.306	162.454
ML-917	2-O-acetyl-3-O-trans-coutarate		C15H14O9	NEG		1.67	level3.1	337.057	161.3	168.306	1447.83	161.879	34.2441	967.46	946.236	1009.44	974.904	3035.76	183.628	170.064	175.566	206.425	203.089	683.07
ML-918	ketodeoxyheptonate		C7H12O8	NEG		1.67	level3.1	223.046	29	3323.05	6556.04	3028.38	2330.03	4499.51	2786.88	3614.85	3589.61	8953.22	3387.36	3132.89	3293.8	9015.31	4458.21	9673.92
ML-919	M510T42		C18H29N3O12S	NEG		1.67	level3.2	510.134	42.3	848.641	816.684	770.586	195.334	180.855	173.741	136.156	141.249	117.543	80.3972	112.796	119.945	56.1487	29.4546	116.343
ML-920	PA(16:0/22:6)		C41H69O8P	POS		1.66	level3.1	721.478	351.3	1.39196	1.33351	1.42687	1.52539	1.32868	1.34233	2.27579	1.10118	1.23203	0.86511	1.97941	1.55449	0.89036	1.41552	1.15111
ML-921	N-acetyl-farnesylcysteine		C20H33NO3S	POS		1.65	level3.1	368.228	186.8	53.6085	50.8681	52.6024	26.119	28.304	26.6595	1.8516	1.89174	2.14985	0.229739	0.211058	0.669319	0.330922	0.394377	0.412223
ML-922	Ginsenoside C-K		C36H62O8	NEG		1.65	level3.1	621.439	350.8	381.592	371.62	351.473	334.325	298.63	333.38	1276.12	1291.66	1355	884.487	863.762	861.892	1178.66	1244.34	1271.83
ML-923	7alpha,12alpha-Dihydroxy-3-oxochol-4-enoate		C24H36O5	NEG		1.65	level3.1	403.253	278.4	1030.36	1002.1	1000.3	617.041	568.475	646.634	969.78	855.407	925.727	1115.36	1168.62	1150.69	1178.55	1216.49	1263.71
ML-924	19-Hydroxycinnzeylanol 19-glucoside		C26H42O13	NEG		1.65	level3.1	561.256	171.9	13.2903	19.1991	20.2245	19.3419	6.83944	15.9298	96.212	124.463	71.2682	24.0167	21.6041	22.018	27.5335	22.1043	42.2208
ML-925	4-Methylene-glutamate		C6H9NO4	NEG		1.65	level3.1	158.046	24.3	819.032	899.176	1159.82	1352.86	1076.56	900.499	811.526	672.8	897.901	629.221	640.374	687.4	529.182	593.079	472.67
ML-926	M298T349		C18H35NO2	POS		1.65	level3.2	298.274	349.2	0.517182	0.92665	0.315885	0.230064	0.419979	0.50509	0.524255	0.382305	0.624839	0.357301	0.461724	0.551161	0.405857	0.477975	0.495137
ML-927	Cer(d18:0/12:0)		C30H61NO3	POS		1.64	level3.1	484.473	339.1	8.32672	11.1613	6.90186	7.31599	9.01397	9.13003	14.5483	8.88095	13.3513	5.43817	5.94945	6.45138	10.9502	10.2153	10.3629
ML-928	Nonadeca-10,13-dienoylcarnitine		C26H47NO4	POS		1.64	level3.1	438.353	269.8	0.685184	0.940726	0.695999	0.39932	0.580946	0.495489	0.615821	0.741311	0.71892	6.89096	6.97494	6.70069	12.9242	11.7531	11.0429
ML-929	3beta,15alpha,22S-Triacetoxylanosta-7,9(11),24-trien-26-oic acid		C36H52O8	POS		1.64	level3.1	613.374	227.1	9.17565	8.89578	8.35239	6.2272	5.70883	5.0886	7.14093	6.48035	7.41688	0.665233	0.722132	0.628682	0.689351	0.926396	0.872632
ML-930	cis-3-Hexenyl pyruvate		C9H14O3	POS		1.64	level3.1	171.102	153.5	2.72303	7.7817	2.4926	7.20218	2.6445	3.85497	2.67382	7.28512	2.97193	2.68057	7.05183	7.39309	2.64135	7.89198	3.12362
ML-931	Eriojaposide B		C25H40O11	NEG		1.64	level3.1	515.251	202.1	246.386	406.589	323.577	378.998	246.548	285.79	2102.85	1652.8	1635.97	404.362	443.346	380.252	453.845	800.592	802.532
ML-932	phytosphingosine (C18) 1-phosphate		C18H40NO6P	POS		1.63	level3.1	398.267	244.5	1.032	1.08374	0.799113	0.700938	0.861166	1.18556	1.08319	1.02394	0.817043	0.530323	0.561962	0.528322	0.665035	0.656589	0.778973
ML-933	1,3-Butyleneglycol dimethacrylate		C12H18O4	POS		1.63	level3.1	227.128	203	2.85213	5.83634	2.6182	1.52721	1.71015	5.81592	12.2933	1.99093	1.88055	1.08851	1.05184	0.93509	1.13169	1.06787	1.04027
ML-934	tetradecasphinganine		C14H31NO2	POS		1.63	level3.1	246.243	202.6	784.697	730.831	740.49	750.247	780.78	767.897	815.662	783.134	775.384	684.159	677.88	690.677	780.867	779.976	808.093
ML-935	(3b,24R,25x)-26-Benzoyloxystigmast-5-ene-3-ol		C36H54O3	NEG		1.63	level3.1	533.407	343.1	915.318	1023.21	740.192	597.008	692.205	821.443	678.499	460.615	511.342	745.222	535.471	685.267	840.464	688.199	669.036
ML-936	Achyranthoside D		C53H82O25	NEG		1.63	level3.1	1117.5	240	1670.1	1924.07	1701.99	829.091	897.583	967.039	356.417	450.765	554.255	24.9209	24.0058	24.7556	8.18697	22.8392	11.4872
ML-937	Flumethasone Pivalate		C27H36F2O6	NEG		1.63	level3.1	493.238	208.5	117.684	97.2701	81.1044	148.813	111.709	82.1132	52759.7	50749.1	56919.5	12407.3	11370.1	11625	7994.44	7532.49	7890.19
ML-938	15-Oxo-21-hydroxymabiogenin 3-[rhamnosyl-(1->6)-glucoside]		C42H66O15	NEG		1.63	level3.1	809.435	197.5	1259.75	1146.38	1370.24	1045	964.523	1056.39	2221.12	2152.75	2146.74	200.935	182.67	173.395	47.9992	56.2423	93.7668
ML-939	Osthenol-7-O-beta-gentiobioside		C26H34O13	NEG		1.63	level3.1	553.194	190.2	823.428	814.695	838.663	299.907	279.886	285.521	86.074	118.593	64.4304	42.9119	102.851	73.142	103.502	109.876	119.714
ML-940	M636T293		C34H69NO7S	POS		1.63	level3.2	636.479	293.1	20.0252	19.8587	25.1196	16.6722	16.0845	16.0797	20.0443	22.5257	21.1762	12.1027	11.8603	12.9828	16.2705	14.5657	16.171
ML-941	Glycerol trihexanoate		C21H38O6	NEG		1.62	level3.1	385.26	239.7	36.9052	33.3036	34.6576	46.6058	60.1663	57.3101	413.624	404.697	422.54	624.983	619.449	599.793	614.667	676.152	649.554
ML-942	Austalide I		C27H34O8	NEG		1.62	level3.1	485.222	219.6	528.157	452.724	587.78	239.164	706.011	141.289	254.289	214.456	257.626	48.9242	27.8673	39.9702	23.3258	20.3991	383.651
ML-943	cyanidin 3-O-glucoside-7-O-(6-O-(p-hydroxybenzoyl)-glucoside)		C34H34O18	NEG		1.62	level3.1	729.161	152	37.3212	33.6854	43.8443	28.7218	32.8619	31.4184	10.0514	9.99008	2.3306	93.4773	78.5875	108.48	52.4363	27.7944	51.8826
ML-944	Spisulosine		C18H39NO	POS		1.61	level3.1	286.311	259.6	19.5691	16.5984	40.439	25.0387	43.0249	42.1171	13.506	15.8635	11.6349	37.1785	19.4997	38.6115	45.7251	20.9736	24.9814
ML-945	Hexyl salicylic acid		C13H18O3	POS		1.61	level3.1	223.133	197.1	3.43331	5.52808	1.847	2.06145	1.7068	1.80442	1.64746	1.71234	1.73691	1.86587	1.71722	1.99803	2.67616	2.59098	2.70707
ML-946	Coniferyl ferulate		C20H20O6	NEG		1.61	level3.1	355.122	189.4	273.9	297.337	304.411	432.517	419.481	436.934	145.097	127.493	2166.49	65.996	90.5579	102.903	16.4301	438.036	491.224
ML-947	Basilol		C37H52O4	POS		1.6	level3.1	561.397	270.3	1.11271	1.10164	1.12373	0.912258	0.865383	0.962655	1.22471	1.03994	1.42725	1.24563	1.32281	1.26636	1.85751	1.57759	1.55858
ML-948	Gamma-linolenyl carnitine		C25H43NO4	POS		1.6	level3.1	422.322	236.6	0.593077	0.37494	0.462699	0.463693	0.528319	0.47166	0.567298	0.628573	0.471091	0.503668	0.484337	0.462218	0.57321	0.478912	0.47334
ML-949	1-O-dodecanoyl-glucopyranoside		C18H34O7	NEG		1.59	level3.1	361.224	187.3	262.816	278.245	263.67	256.631	240.924	263.77	826.616	742.287	779.586	1699.09	1700.93	1655.38	1690.83	1777.07	1764.9
ML-950	5-chloro-5-deoxy-ribose		C5H9ClO4	NEG		1.59	level3.1	167.012	25.7	1241.48	1502.8	1246.79	731.881	678.639	825.3	931.797	960.79	1026.75	897.668	824.99	796.498	816.315	894.491	840.789
ML-951	M296T355		C18H33NO2	POS		1.59	level3.2	296.257	354.7	0.956301	1.01602	0.908016	0.784531	0.930953	0.982508	0.975396	0.981588	1.07908	0.805805	0.823819	0.750467	1.02026	0.896147	0.948999
ML-952	17-methyloctadecanoylcarnitine		C26H51NO4	POS		1.58	level3.1	442.39	247	0.765564	0.662763	0.615458	0.638504	0.640945	0.655247	0.472457	0.361101	0.528418	0.484216	0.693267	0.382972	0.591472	1.34087	3.48191
ML-953	M450T222_2		C26H43NO5	POS		1.57	level3.2	450.321	221.8	2.3233	2.21157	2.65765	3.02656	2.56128	2.00352	2.38176	1.84632	1.88657	2.08438	2.39104	2.38961	2.04001	2.04359	2.48851
ML-954	Spinacoside C		C46H70O19	NEG		1.56	level3.1	925.431	261	61.7971	85.6725	68.9661	66.08	77.3179	71.2445	58.4094	54.5305	54.3558	166.386	122.118	141.243	112.408	120.226	115.19
ML-955	M777T296		C41H62O14	NEG		1.56	level3.2	777.409	296.3	2003.49	2040.48	2087.37	1295.54	1140.13	1114.16	4156.49	3902.03	3895.9	766.521	767.198	780.389	963.869	1133.78	1111.8
ML-956	M639T64		C22H36N6O12S2	NEG		1.56	level3.2	639.178	64.1	39.3603	44.5113	34.6468	62.2342	50.7491	48.0743	78.4819	70.3662	86.1103	59.3759	53.5695	48.7828	52.9413	65.3886	51.0961
ML-957	methylsalicylate O-beta-xylopyranosyl-(1->6)-O-beta-glucopyranoside	119-36-8	C19H26O12	NEG		1.54	level3.1	445.136	184.4	246.745	222.785	223.896	130.232	169.813	147.592	66.0126	76.3531	41.9344	35.2083	44.6362	50.341	31.2236	43.2233	60.6735
ML-958	Gymnemic acid I		C43H66O14	NEG		1.54	level3.1	805.441	317.6	1778.13	1635.37	1457.58	1673.4	1368.84	1650.65	1453.7	1254.56	1078.15	54.1165	47.3454	56.227	49.1198	70.4936	40.3889
ML-959	M1001T217_2		C48H74O22	NEG		1.54	level3.2	1001.46	217.3	25.4936	8.94073	40.1211	17.5687	18.5039	20.5473	78375	74573.2	76731	3216.37	2822.76	2798.32	1538.29	1229.04	1731.51
ML-960	3,5-Dihydroxycinnamic acid glucuronide		C15H16O10	NEG		1.53	level3.1	355.068	137.4	38132.2	41747.6	38334.6	1412.04	987.886	1198.67	29945.2	27703.4	31384	10155	9345.25	8216.64	12178.7	8893.25	10601.8
ML-961	M230T348		C14H31NO	POS		1.53	level3.2	230.248	348.3	2.60896	2.18235	2.23037	2.05991	2.51571	3.59027	2.55968	2.37294	2.92474	2.7433	2.2001	2.15874	3.16707	3.76678	2.59763
ML-962	7-[3,5-Dihydroxy-2-[3-hydroxyoctyl]cyclopentyl]heptanoylcarnitine		C27H51NO7	POS		1.52	level3.1	502.375	280.9	7.1491	7.02035	7.10351	6.96142	6.95106	7.49433	9.78548	7.41351	8.12218	7.08175	6.72568	6.49974	7.11821	7.80982	7.51926
ML-963	Notoginsenoside R10		C30H50O9	NEG		1.52	level3.1	553.336	277.1	9.97474	9.42307	8.08025	10.3136	11.9565	11.2347	141.229	164.495	166.648	36.8982	40.0427	41.5978	53.9728	56.149	66.6583
ML-964	M356T195_2		C18H29NO6	POS		1.52	level3.2	356.207	195.3	98.5312	90.2368	96.898	123.349	125.09	118.733	37.0289	32.8945	35.5563	13.0403	13.3697	13.8064	14.8735	16.3945	15.9162
ML-965	3-heptyl-2,4-dihydroxy-6-methylbenzoate		C14H20O4	POS		1.51	level3.1	253.144	189.5	1.70567	1.31112	1.51935	1.36358	1.48449	1.29359	2.11787	1.83819	2.69074	1.79237	2.61459	1.63017	2.06139	1.90186	1.91384
ML-966	VIPROSTOL		C23H36O5	NEG		1.48	level3.1	391.244	300.3	54.515	60.124	51.0145	51.8039	52.7191	62.8748	248.17	227.555	287.326	93.5832	120.276	80.4783	84.9419	109.796	111.145
ML-967	Linocinnamarin		C16H20O8	POS		1.32	level3.1	341.121	167.1	0.149066	0.141841	0.121861	0.176167	0.147999	0.137034	0.18075	0.164749	0.140257	0.12841	0.150486	0.12939	0.179724	0.180465	0.196174
ML-968				POS			level4	265.112	226.4	10.265	5.59166	10.6989	8.30342	8.48428	6.2791	8.59123	8.57439	8.21047	8.1596	7.20419	7.47653	9.3217	8.12289	13.1209
ML-969				POS			level4	191.114	71.5	5.83067	5.00231	4.82013	4.95597	5.19672	5.75979	2.46504	2.83937	2.58645	3.1693	2.00854	2.91081	2.67505	2.68826	2.55571
ML-970				NEG			level4	242.16	254.4	596.448	618.834	501.253	404.667	415.595	346.98	57.2035	24.5877	19.5373	36.0972	42.968	38.3206	18.2754	18.9515	17.989
ML-971				POS			level4	96.0466	4.9	6.41159	6.19048	5.44574	0.078702	6.15525	6.61295	6.59824	0.0477812	6.82837	6.18959	5.78354	5.96723	0.088571	6.49162	6.20936
ML-972				POS			level4	295.139	144.3	5.1332	5.0889	5.47199	4.77186	5.17109	4.8361	11.6156	11.7517	11.1139	5.81226	6.26076	6.07425	16.5856	15.8585	17.0589
ML-973				POS			level4	124.037	59	13.833	13.1162	12.3387	12.8361	13.4755	12.896	17.2937	14.8428	14.8926	14.7569	14.65	14.8479	16.1437	0.292726	16.5747
ML-974				POS			level4	265.112	213.8	12.2915	11.6457	13.8822	12.0756	13.1999	11.2204	17.4124	14.4694	11.1303	10.6242	7.6939	10.9095	8.33236	10.3394	15.1187
ML-975				NEG			level4	239.068	268.3	190.913	191.213	178.407	513.85	169.088	176.332	189.399	180.828	195.641	212.49	204.665	198.196	201.454	201.394	212.1
ML-976				NEG			level4	374.219	193.4	581.931	564.507	605.121	485.253	493.11	474.489	41.9865	72.7644	41.5125	394.01	354.249	336.519	386.326	390.127	340.738
ML-977				POS			level4	153.124	194.9	5.21692	0.22887	0.199724	2.49292	0.0453181	2.81695	0.724284	0.627913	0.932528	0.577282	0.57654	0.575679	0.8557	0.904391	0.797362
ML-978				POS			level4	221.154	199.4	1.57766	3.31431	1.52234	1.44944	1.65364	1.67461	1.57256	4.77128	1.84519	2.18393	2.13844	2.25373	2.42119	2.33445	2.29856
ML-979				POS			level4	191.114	104.3	3.88712	3.6463	3.35948	3.81869	3.97878	4.39477	2.19677	2.24508	2.28408	2.37051	1.7643	1.98963	2.33215	2.23275	2.08064
ML-980				POS			level4	156.077	25.7	135.614	118.9	123.424	61.4666	60.9671	61.2312	188.519	176.653	180.367	270.981	275.827	278.509	288.064	311.046	297.97
ML-981				POS			level4	203.113	19.6	81.6667	84.8792	70.1702	84.7996	94.9997	78.8907	113.768	103.088	115.427	103.255	101.4	107.933	107.121	106.06	127.518
ML-982				POS			level4	249.185	263.7	18.2322	16.5527	16.2877	12.6253	12.1781	11.5769	17.1171	16.0265	15.6175	18.9671	18.646	19.869	21.3233	21.0387	21.0124
ML-983				POS			level4	235.206	230.4	9.05619	9.16922	8.71714	7.09674	7.5826	7.26638	4.61981	4.23134	4.6029	1.20736	1.21395	1.15028	1.87268	1.74525	1.98096
ML-984				POS			level4	217.155	178	1.43036	1.38567	1.37217	1.45812	1.35862	1.44449	1.40435	1.49426	1.33592	0.0597277	1.35382	1.26893	1.51423	0.0539181	1.47951
ML-985				POS			level4	329.075	144	6.53218	10.0428	9.5367	4.02196	6.30791	3.35475	3.4372	2.71636	3.80694	2.01091	2.17773	2.76111	2.41865	2.16997	2.43575
ML-986				POS			level4	217.075	113	55.5548	69.9076	61.5202	66.6523	73.5881	111.995	77.5699	61.584	74.7851	77.4829	110.028	91.044	69.0247	14.0309	106.435
ML-987				POS			level4	279.145	74.7	1.72538	1.08459	1.60067	1.74557	1.03806	1.73355	155.899	157.707	156.872	20.8894	19.6213	20.7351	38.8168	39.7906	42.2667
ML-988				POS			level4	285.118	47	7.77596	7.17581	6.8618	8.36122	8.38533	8.5486	6.14702	10.7297	12.3213	9.42322	6.29361	6.10248	7.75218	5.96272	7.1431
ML-989				POS			level4	209.092	37.9	0.376652	0.0701033	3.98416	0.897632	0.788045	0.657488	2.07917	2.07178	1.95792	1.94662	1.80361	1.76949	3.6482	2.13895	3.61246
ML-990				POS			level4	342.176	32.6	9.04135	10.4684	7.71755	2.71267	4.91103	2.80458	13.233	12.7483	13.4757	19.1886	17.1741	17.8613	20.1407	16.2535	20.5479
ML-991				NEG			level4	215.068	27	5797.66	6180.24	5405.54	3724.59	3323.56	4058.62	1003.01	877.096	895.378	1353.3	1402.68	1324.99	1604.96	1587.42	1664.58
ML-992				POS			level4	175.119	26.4	2146.94	1981.63	2010.72	1419.82	1417.58	1453.97	1345.95	1380.8	1308.6	3408.77	3321.67	3285.59	5106.8	5368.23	5225.07
ML-993				POS			level4	241.155	23.7	160.57	145.209	156.927	158.179	158.838	149.248	72.0503	71.6659	72.0632	103.671	104.395	108.613	123.001	134.898	152.268
ML-994				POS			level4	271.084	23	1.80969	2.12888	1.14101	1.16423	2.14308	2.95905	6.99071	8.66225	11.0381	2.63187	2.98614	2.93707	2.87677	3.29713	2.90748
ML-995				POS			level4	161.066	19.6	230.372	256.031	208.367	234.198	256.757	233.455	313.782	284.479	312.559	291.176	289.202	303.37	301.445	292.279	345.89
ML-996				POS			level4	201.097	19.1	64.0361	66.4014	60.5402	63.8677	66.6828	63.597	80.0492	75.4791	81.4346	77.3694	74.8322	73.1555	80.2989	74.7831	85.2717
ML-997				POS			level4	153.048	269.1	493.424	482.904	471.567	468.11	477.767	492.586	482.831	472.001	480.084	486.609	490.448	484.848	489.117	470.461	476.987
ML-998				NEG			level4	363.167	192.2	519.52	502.182	526.001	197.5	231.382	176.424	96.6917	80.9364	63.961	102.505	80.597	91.9683	132.848	118.891	75.054
ML-999				POS			level4	150.058	25.7	3.90547	3.58041	3.80952	6.10374	5.93767	6.13828	29.5259	27.3642	28.5791	27.3631	25.9556	26.2382	34.8299	33.087	34.0851
ML-1000				POS			level4	349.184	142.3	133.458	123.748	118.765	92.1999	90.8053	88.2244	117.418	111.415	110.344	97.6032	103.005	97.333	121.435	114.879	126.748
ML-1001				POS			level4	283.123	47.4	0.295592	37.5085	45.9722	90.7961	106.97	98.7902	11.5111	10.3427	11.2063	46.9856	39.4555	42.0075	57.3775	52.2462	67.1295
ML-1002				POS			level4	165.051	19.3	95.458	89.357	101.551	105.799	91.994	107.56	114.595	114.763	116.029	134.151	133.733	128.625	128.826	134.581	130.933
ML-1003				POS			level4	205.05	140.3	1.04199	0.863082	0.778927	0.826483	0.854716	0.880852	67.0163	77.0056	80.6037	12.5426	15.1927	13.2304	22.9617	17.4641	19.9357
ML-1004				NEG			level4	269.14	210.2	42.2978	44.5621	35.8227	43.7356	34.7904	51.763	109.194	99.4442	96.0858	32.2734	21.3824	52.3979	116.513	111.512	30.8804
ML-1005				POS			level4	210.11	169.7	7.73295	7.82515	7.50208	3.95672	5.76159	3.82988	8.76892	7.46817	5.73563	9.15604	8.46462	8.78516	8.90804	10.5366	11.8192
ML-1006				POS			level4	305.157	53	20.4256	18.6374	21.0093	14.8634	17.2646	15.3797	20.0048	19.5102	22.6033	18.0242	14.6241	16.8581	19.5243	20.1069	22.3117
ML-1007				NEG			level4	385.096	168.2	12.3655	10.871	103.518	89.8238	111.682	152.072	30.8455	42.4433	25.8727	76.0879	86.3638	69.7845	61.4979	51.8574	59.9996
ML-1008				POS			level4	285.118	125.4	33.4756	32.2137	33.876	31.9393	32.6483	30.9285	32.1199	24.9538	10.605	36.2888	31.995	16.6994	35.5016	6.48218	39.0939
ML-1009				POS			level4	268.175	45.4	2.59116	2.65535	2.41817	2.38357	1.76083	2.06624	3.30675	2.12294	2.84445	2.91571	1.9309	2.13309	3.01685	3.04285	4.20458
ML-1010				POS			level4	321.156	50.4	0.125187	0.0670394	0.155151	0.102408	0.1313	0.0779822	45.5056	43.9033	47.6577	22.1453	20.209	23.0847	27.1919	25.6269	29.0649
ML-1011				NEG			level4	161.049	131.2	3554.91	4102.64	2897.97	2619.21	2501.53	3914.28	3681.38	3105.26	4652.29	4730.19	3755.1	3416.58	4704.17	4608.19	3312.13
ML-1012				NEG			level4	258.093	192.1	714.276	713.933	726.152	5.29884	736.395	709.768	20.2535	47.8172	24.0439	59.7442	338.39	148.083	603.504	640.941	591.174
ML-1013				POS			level4	147.029	27.1	26.4394	25.6873	22.9568	34.2335	34.0754	38.9115	28.5212	27.1932	30.6215	31.0312	26.7063	28.8691	28.1562	24.742	28.177
ML-1014				NEG			level4	330.176	240.3	4761.64	3149.75	2535.72	603.971	1397.03	1408.5	1031.63	1144.01	991.599	177.098	218.207	270.025	148.263	162.998	190.532
ML-1015				POS			level4	283.079	40.9	38.0059	35.672	37.6804	107.041	107.69	110.071	3.37228	3.3713	3.68304	9.03912	8.32601	9.86344	9.10302	15.6924	16.4613
ML-1016				POS			level4	243.071	126.5	21.6205	24.1373	25.6773	20.7312	25.8695	22.9792	22.5732	23.8088	23.8356	20.9822	19.9124	20.7423	21.438	21.1656	23.8693
ML-1017				POS			level4	100.024	20.3	94.6013	90.917	92.2105	93.2064	89.8859	99.9422	107.384	98.9804	113.542	112.789	113.66	115.454	114.563	119.178	110.329
ML-1018				POS			level4	243.071	17.1	7.82372	6.83623	5.51906	7.60855	5.65458	4.60349	5.39687	6.67688	6.89334	9.33192	5.15467	5.23467	5.5361	5.84297	6.71157
ML-1019				POS			level4	275.061	25.7	14.1642	12.9226	12.8035	14.3514	15.279	13.9955	15.0327	15.6269	25.7391	22.0845	46.6864	43.4298	19.997	23.5975	23.1026
ML-1020				POS			level4	312.165	128.1	8.39947	7.65137	7.75194	2.66159	2.58023	3.42761	55.8863	33.949	24.4022	4.38922	1.18151	4.24028	4.82672	4.03819	3.79821
ML-1021				NEG			level4	176.981	19.4	785.585	793.324	784.561	788.802	737.748	802.662	975.001	943.074	1055.55	1030.16	954.324	1044.66	1027.19	968.205	984.447
ML-1022				POS			level4	201.037	13.2	1.43381	2.81948	2.05313	1.98474	2.28206	1.36595	1.43669	1.30193	1.82681	1.53033	1.36297	1.27741	2.86607	1.5335	1.36425
ML-1023				POS			level4	225.06	124.5	74.7609	73.7463	71.4127	67.4407	68.975	69.3048	64.8205	60.4602	64.8058	21.3448	21.976	21.0877	32.122	8.47604	12.4906
ML-1024				POS			level4	326.181	168	51.5955	45.9731	48.5064	28.4453	31.0103	28.2369	29.5357	27.9853	29.804	10.8394	10.5602	11.0341	12.0137	10.7078	12.2007
ML-1025				POS			level4	141.04	19.7	10.4022	9.57017	9.87295	9.06753	10.52	8.51513	12.3265	11.8769	12.7185	14.3285	11.3534	13.5597	11.6235	9.84871	14.0766
ML-1026				POS			level4	325.113	25.7	27.303	24.8249	24.8271	32.6087	35.2406	33.5572	82.5572	79.4222	89.462	19.5855	18.4178	21.0435	20.0889	18.469	21.5934
ML-1027				NEG			level4	231.099	27.1	860.255	903.037	757.669	998.089	844.826	1033.17	175.334	59.6279	104.413	193.547	208.984	276.664	607.963	697.611	636.273
ML-1028				POS			level4	296.183	161	9.4758	9.85906	9.4484	6.7013	7.23194	7.49035	8.9307	7.99702	8.52458	5.68223	5.15624	5.30374	7.1215	6.60483	7.24953
ML-1029				NEG			level4	355.097	50.5	2471.49	2953.64	2236.29	1745.24	2096.89	2253.57	1224.92	116228	1176.92	302.436	36360.4	34623.8	123.733	37534.1	44727.9
ML-1030				POS			level4	311.147	189.2	4.76723	4.54437	4.407	4.68531	4.33902	4.41818	2.09091	1.85857	1.75084	3.21247	2.92248	3.31384	1.29024	1.66124	1.53321
ML-1031				POS			level4	266.087	128	11.8777	15.7544	9.38231	15.067	11.4767	8.96836	13.8497	13.9404	15.4532	13.9404	12.7961	13.3758	15.387	14.4185	12.6831
ML-1032				POS			level4	215.016	62.3	140.281	130.682	79.8975	99.0043	92.229	136.876	160.245	290.317	268.428	175.075	225.947	181.856	235.275	155.641	167.685
ML-1033				POS			level4	307.175	160.9	2.29919	2.32093	2.30054	1.84419	1.97103	1.64309	2.43216	2.78035	0.784358	1.34771	1.35101	1.33873	1.89972	1.68331	2.08522
ML-1034				NEG			level4	259.113	144.7	281.099	286.286	273.824	254.306	254.445	253.128	313.701	287.408	297.004	269.006	279.934	257.837	264.826	267.483	286.156
ML-1035				NEG			level4	441.178	179.1	926.276	983.064	956.296	306.86	299.419	337.286	286.133	286.665	260.056	175.401	168.108	183.329	171.389	184.441	180.708
ML-1036				NEG			level4	685.234	167.3	53.3989	37.3509	46.3783	42.2924	35.6504	39.1734	4.65791	9.22096	5.39106	2.97948	2.8839	4.2123	2.03508	3.96689	7.54589
ML-1037				POS			level4	425.342	230.3	5.56112	5.41724	5.17942	2.82428	3.08233	3.18641	1.32522	1.1617	1.30606	0.628345	0.479919	0.469069	0.855327	0.582704	0.514796
ML-1038				POS			level4	70.4927	359.8	0.393509	0.237344	0.457755	0.467125	0.23189	0.30307	0.285156	0.399412	0.334381	0.343837	0.226972	0.411817	0.448173	0.300367	0.384166
ML-1039				POS			level4	70.9915	359.8	0.0602444	0.043054	0.0732826	0.0511376	0.0513055	0.0593249	0.0639187	0.0810632	0.0691236	0.0555387	0.0556662	0.068083	0.0664296	0.0824242	0.053604
ML-1040				POS			level4	73.532	359.8	0.406797	0.182227	0.502863	0.481668	0.179954	0.32027	0.329865	0.447268	0.302086	0.3647	0.258371	0.496279	0.511949	0.310109	0.390957
ML-1041				POS			level4	79.498	359.8	0.585286	0.34217	0.709182	0.615443	0.428009	0.50488	0.420782	0.670877	0.588657	0.497713	0.384251	0.637734	0.73423	0.510538	0.617149
ML-1042				POS			level4	81.5208	359.8	0.235505	0.103675	0.353625	0.353088	0.135483	0.253426	0.192285	0.314752	0.157394	0.197483	0.136465	0.28231	0.2831	0.102912	0.229076
ML-1043				POS			level4	82.5373	359.8	0.31058	0.160546	0.437417	0.391607	0.143865	0.276826	0.225488	0.369753	0.228411	0.272385	0.163679	0.304959	0.386328	0.265297	0.339136
ML-1044				POS			level4	88.0045	359.8	0.260086	0.112802	0.274371	0.251787	0.152962	0.170633	0.153715	0.237096	0.2123	0.197568	0.162628	0.282862	0.219749	0.172284	0.210981
ML-1045				POS			level4	88.5034	359.8	0.416213	0.211574	0.507446	0.393258	0.332115	0.338511	0.344439	0.393981	0.332348	0.426096	0.269103	0.426141	0.408187	0.314616	0.445336
ML-1046				POS			level4	90.5072	359.8	4.51859	3.05032	5.2376	4.57965	2.96612	3.54746	3.62825	4.63573	4.17238	3.85071	3.18134	4.55607	4.8385	3.56805	4.0801
ML-1047				POS			level4	91.0061	359.8	10.2815	6.73388	12.5069	11.0993	6.29394	8.40246	8.1342	10.6978	9.55006	9.00386	6.77348	10.9149	11.6791	8.15917	9.7436
ML-1048				POS			level4	91.5049	359.8	1.87303	1.21869	2.20129	1.83696	1.27615	1.36248	1.49448	0.682831	1.69105	1.47644	1.24406	1.82088	2.01106	1.46084	1.60529
ML-1049				POS			level4	92.0066	359.8	0.0941649	0.0467635	0.105996	0.107606	0.0516283	0.0641693	0.0697718	0.0818506	0.0805286	0.0508324	0.0458748	0.0785555	0.104611	0.0830967	0.0727068
ML-1050				POS			level4	94.9299	359.8	0.0205645	0.0379267	0.0746555	0.0781108	0.0585926	0.0606822	0.0535284	0.0554998	0.0803156	0.0510561	0.0607459	0.0796004	0.100795	0.0814273	0.0406343
ML-1051				POS			level4	97.9916	359.8	0.401619	0.392372	0.0712456	0.304773	0.318019	0.347777	0.28693	0.330245	0.510899	0.435717	0.344458	0.0805683	0.305059	0.39168	0.0634753
ML-1052				POS			level4	99.9594	359.8	0.0854442	0.0437829	0.108132	3.01823	0.0470688	0.078665	0.061591	0.0940011	0.0913119	0.0829966	1.95655	0.0815497	0.0778955	2.43703	3.17234
ML-1053				POS			level4	100.011	359.8	5.45561	3.34089	6.56173	5.75254	3.22755	4.59626	4.04229	5.59259	4.76678	4.56503	3.38268	5.50191	5.85613	4.42778	5.16896
ML-1054				POS			level4	100.967	359.8	0.07459	0.101292	0.110451	0.112869	0.0417804	0.0954917	0.0605302	0.108527	0.115052	0.0607417	0.0593499	0.124225	0.133446	0.0826732	0.100204
ML-1055				POS			level4	101.012	359.8	0.0916928	0.101292	0.107654	0.0872211	0.0822512	0.0468316	0.0737666	0.106232	0.0764648	0.0915352	0.0644843	0.114773	0.103437	0.0637242	0.0677908
ML-1056				POS			level4	101.509	359.8	0.248162	0.140823	0.243579	0.249097	0.129538	0.221405	0.153654	0.248067	0.191641	0.211791	0.12434	0.285476	0.218908	0.164747	0.226204
ML-1057				POS			level4	103.039	359.8	0.0405769	0.0559991	0.0595843	0.0495127	0.0464204	0.0737565	0.0520381	0.0231772	0.0704354	0.0759573	0.0720048	0.0488669	0.0510971	0.0564821	0.0479659
ML-1058				POS			level4	112.896	359.8	0.853246	0.663209	0.822363	0.690988	0.602651	0.717672	0.699488	0.695793	0.745282	0.767109	0.627601	0.724281	0.806122	0.770787	0.740185
ML-1059				POS			level4	113.017	359.8	0.160382	0.146183	0.222518	0.226026	0.122155	0.124347	0.14947	0.170951	0.157839	0.183289	0.100588	0.217272	0.217692	0.130143	0.160725
ML-1060				POS			level4	114.893	359.8	0.23915	0.205526	0.200225	0.185689	0.176956	0.225747	0.198704	0.190746	0.222457	0.199655	0.134046	0.201617	0.244592	0.167734	0.234857
ML-1061				POS			level4	114.983	359.8	0.118834	0.0538311	0.0900863	0.108372	0.0637127	0.0772568	0.0778471	0.11692	0.0976187	0.084585	0.0957377	0.106673	0.112753	0.11622	0.0929835
ML-1062				POS			level4	115.964	359.8	0.373815	0.234334	0.515071	0.412708	0.318678	0.341614	0.368219	0.437257	0.442944	0.228135	0.253427	0.506278	0.431209	0.366419	0.452937
ML-1063				POS			level4	116.962	359.8	0.603896	0.34865	0.667241	0.388339	0.388467	0.470839	0.463712	0.643006	0.532278	0.561746	0.358185	0.612052	0.611522	0.445315	0.501742
ML-1064				POS			level4	117.946	359.8	0.189516	0.0717597	0.210599	0.185496	0.123684	0.162198	0.14579	0.211781	0.188426	0.175967	0.119262	0.20689	0.209254	0.1208	0.190851
ML-1065				POS			level4	117.96	359.8	0.154502	0.0955067	0.148754	0.152351	0.0917735	0.119226	0.0946251	0.171055	0.187515	0.0729079	0.12335	0.205984	0.191176	0.121364	0.126947
ML-1066				POS			level4	120.027	359.8	0.18292	0.119141	0.329879	0.198928	0.107126	0.158967	0.134104	0.195645	0.212522	0.190814	0.115503	0.208377	0.226187	0.148534	0.1354
ML-1067				POS			level4	121.008	359.8	0.0397773	0.0607606	0.0684481	1.15765	1.66733	0.0655837	1.48809	0.06818	0.0762448	0.0558603	0.055381	0.0639084	0.0748203	1.51244	0.0587641
ML-1068				POS			level4	124.025	359.8	0.145651	0.0694684	0.152959	0.160003	0.0799308	0.133083	0.506652	0.162606	0.120129	0.103993	0.400088	0.182798	0.156308	0.0745831	0.138262
ML-1069				POS			level4	127.039	359.8	1.73703	1.56766	1.47597	1.48538	1.16443	1.48929	1.68176	1.36116	0.047709	1.44468	1.18692	1.35869	1.61267	1.63882	1.36128
ML-1070				POS			level4	130.058	359.8	1.88504	1.90977	1.48515	1.9431	2.42675	0.0334317	3.44937	2.55738	0.0801099	0.046121	2.74719	2.51106	3.42958	3.51177	3.22288
ML-1071				POS			level4	135.957	359.8	0.0862437	0.101147	0.107877	0.109093	0.0922667	0.0902037	0.0822256	0.10677	0.0722507	0.107753	0.0825008	0.0729389	0.0856924	0.0780911	0.0667146
ML-1072				POS			level4	139.915	359.8	1.33811	0.958251	1.24642	1.25561	1.03898	1.20683	1.23514	1.24645	1.10914	1.12974	1.02973	1.16627	1.30856	1.01881	1.24453
ML-1073				POS			level4	139.988	359.8	0.515276	0.392424	0.610838	0.55592	0.311399	0.413851	0.445625	0.548716	0.39395	0.465123	0.333979	0.568403	0.425272	0.364318	0.445167
ML-1074				POS			level4	140.002	359.8	0.642749	0.288712	0.703178	0.648246	0.307106	0.475469	0.464361	0.680636	0.427365	0.476743	0.384634	0.686612	0.576488	0.334379	0.577375
ML-1075				POS			level4	140.996	359.8	0.32682	0.244787	0.439966	0.283824	0.191909	0.300352	0.267782	0.398216	0.384449	0.292706	0.263821	0.250604	0.390521	0.200844	0.298344
ML-1076				POS			level4	141.913	359.8	0.169753	0.117583	0.185825	0.1727	0.139295	0.1285	0.174209	0.143892	0.158816	0.130257	0.148514	0.151348	0.204878	0.149291	0.128906
ML-1077				POS			level4	141.984	359.8	0.177151	0.122681	0.228732	0.165763	0.133706	0.164678	0.159981	0.201319	0.173612	0.153563	0.117131	0.178607	0.171224	0.126418	0.185804
ML-1078				POS			level4	141.994	359.8	0.277381	0.153829	0.377155	0.272319	0.169116	0.242311	0.169135	0.31393	0.221449	0.223026	0.191281	0.256173	0.315542	0.219123	0.267005
ML-1079				POS			level4	142.035	359.8	0.159799	0.0722294	0.181658	0.185043	0.0923282	0.141339	0.11931	0.207105	0.125984	0.138473	0.0955435	0.216885	0.185524	0.140187	0.176138
ML-1080				POS			level4	142.991	359.8	0.908849	0.0834487	0.159648	0.156458	0.744462	0.114302	0.0742279	0.115578	0.111199	0.112279	0.673316	0.136074	0.128011	0.085455	0.884689
ML-1081				POS			level4	144.024	359.8	0.246014	0.150916	0.224471	0.231206	0.205607	0.249049	0.201776	0.236345	0.212618	0.195309	0.142695	0.215748	0.255286	0.216768	0.233785
ML-1082				POS			level4	153.055	359.8	0.0955324	0.160695	0.138536	0.134347	0.141515	0.145529	0.0493387	0.14646	0.166378	0.129016	0.130808	0.131632	0.145175	0.155341	0.142127
ML-1083				POS			level4	153.091	359.8	0.135605	0.160695	0.0590657	0.170392	0.0693635	0.192547	0.142427	0.052462	0.204159	0.161216	0.130808	0.0745472	0.0937638	0.155341	0.0933211
ML-1084				POS			level4	155.996	359.8	0.413451	0.250007	0.384184	0.364428	0.223766	0.321511	0.287981	0.357412	0.326302	0.324909	0.235678	0.368795	0.387213	0.234534	0.355438
ML-1085				POS			level4	156.077	359.8	0.123293	1.01734	0.0924516	0.0608189	0.682213	0.779718	0.107385	0.0819136	0.0657424	0.815369	0.0964161	0.13818	0.146861	0.112109	0.136394
ML-1086				POS			level4	156.978	359.8	0.0862723	0.129087	0.192278	0.149502	0.136933	0.124778	0.122636	0.148438	0.158296	0.125994	0.0628053	0.110934	0.0555106	0.14865	0.191509
ML-1087				POS			level4	156.991	359.8	0.246196	0.17052	0.320458	0.250149	0.211646	0.206884	0.233484	0.275475	0.203733	0.2252	0.259034	0.289444	0.253592	0.278845	0.288564
ML-1088				POS			level4	157.939	359.8	0.288213	0.161247	0.296238	0.278698	0.179793	0.243445	0.208481	0.26902	0.230619	0.235736	0.153253	0.245059	0.284792	0.186246	0.29803
ML-1089				POS			level4	157.975	359.8	3.1122	1.96838	3.16333	2.7833	1.93116	2.26646	2.36657	2.90546	2.61282	2.42989	1.82517	2.97809	2.77073	1.88788	2.77171
ML-1090				POS			level4	157.988	359.8	0.51867	0.36386	0.710091	0.483846	0.310731	0.46082	0.404711	0.517721	0.458065	0.453661	0.335137	0.514549	0.572329	0.345186	0.491837
ML-1091				POS			level4	158.012	359.8	0.198982	0.153862	0.266429	0.203565	0.14862	0.135651	0.179872	0.21664	0.149539	0.16735	0.118089	0.227257	0.201817	0.128181	0.200455
ML-1092				POS			level4	158.922	359.8	0.0940942	0.0751939	0.0833554	0.074601	0.0759291	0.0953733	0.114039	0.128474	0.0580993	0.092043	0.0559448	0.0927729	0.11612	0.0562009	0.0765352
ML-1093				POS			level4	158.973	359.8	11.8512	7.41124	13.0812	11.4409	7.45676	9.40693	9.10874	11.8039	10.6308	9.66178	7.17931	11.8603	11.5226	7.6764	11.0639
ML-1094				POS			level4	159.97	359.8	1.23337	0.732981	1.1611	1.14975	0.741401	0.881849	0.909324	1.13896	1.00396	0.855882	0.743255	1.19212	1.08607	0.66238	1.09399
ML-1095				POS			level4	160.007	359.8	0.0708219	0.543297	0.0619662	0.0586017	0.521166	0.540785	0.490987	0.629123	0.0580375	0.512842	0.439664	0.0768874	0.608293	0.0617789	0.613639
ML-1096				POS			level4	161.968	359.8	0.134372	0.0893956	0.143043	0.117893	0.116959	0.0828402	0.115082	0.146072	0.105479	0.0930753	0.0627158	0.144558	0.138112	0.0747114	0.110617
ML-1097				POS			level4	162.035	359.8	0.0680034	0.0513933	0.0898465	0.0607517	0.0365318	0.0498322	0.0672154	0.0574511	0.0471937	0.0519588	0.0485529	0.0756466	0.0875666	0.0660955	0.0671402
ML-1098				POS			level4	163.018	359.8	0.0932249	0.0896947	0.115609	0.1131	0.0845566	0.132851	0.131004	0.109345	0.135562	0.107854	0.0759498	0.101887	0.133486	0.144754	0.141696
ML-1099				POS			level4	165.001	359.8	0.127588	0.151569	0.155015	0.133072	0.116331	0.106183	0.127489	0.136402	0.104254	0.100969	0.0874298	0.174408	0.131987	0.0717591	0.14724
ML-1100				POS			level4	165.051	359.8	0.241165	0.100799	0.315596	0.290994	0.624193	0.20188	0.151976	0.277062	0.144105	0.194166	0.138402	0.323154	0.256622	0.139924	0.225277
ML-1101				POS			level4	166.051	359.8	0.060335	0.0400679	0.053914	0.0520792	0.0537743	0.0619729	0.0716852	0.0580483	0.0648117	0.0417008	0.0598441	0.0594843	0.0558262	0.0782917	0.0598949
ML-1102				POS			level4	166.08	359.8	0.0672413	0.0660008	0.097959	0.0967955	0.0844486	0.0855481	0.118621	0.0944548	0.115568	0.117749	0.0953772	0.05018	0.112293	0.121107	0.0890729
ML-1103				POS			level4	169.05	359.8	0.0359914	0.0458083	0.132674	0.128947	0.0970704	0.125372	0.0549065	0.107807	0.0552793	0.0355615	0.14562	0.079113	0.117369	0.130323	0.146255
ML-1104				POS			level4	170.058	359.8	0.198753	0.192762	0.192989	0.03213	0.257457	0.213061	0.239568	0.196227	0.0470554	0.201223	0.160647	0.203078	0.221605	0.251365	0.237311
ML-1105				POS			level4	174.957	359.8	0.162995	0.0934621	0.245935	0.189864	0.098763	0.137774	0.13601	0.189822	0.118863	0.131431	0.095189	0.20047	0.162998	0.118234	0.153144
ML-1106				POS			level4	175.119	359.8	0.684185	0.339969	0.652077	0.496493	0.337957	0.43461	0.385974	0.451851	0.292203	0.791602	0.708682	0.899262	1.36778	0.930564	1.30414
ML-1107				POS			level4	175.955	359.8	0.359754	0.215774	0.464583	0.387881	0.183975	0.322413	0.300945	0.419106	0.31861	0.325268	0.176486	0.39632	0.392766	0.229564	0.318142
ML-1108				POS			level4	175.986	359.8	1.93412	1.15276	1.96189	1.62799	1.1601	1.40394	1.40075	1.7886	1.60998	1.43759	1.15279	1.96504	1.78352	1.18207	1.64123
ML-1109				POS			level4	176.071	359.8	0.0534477	0.0941021	0.0321893	0.0493608	0.062202	0.0669314	0.0997067	0.0609535	0.0765305	0.0743354	0.0762194	0.0807346	0.119382	0.0811272	0.090582
ML-1110				POS			level4	176.092	359.8	0.112908	0.105857	0.100945	0.0348246	0.0683388	0.0983091	0.0818537	0.0745986	0.100201	0.0885045	0.094337	0.0986801	0.0586467	0.0517949	0.111464
ML-1111				POS			level4	176.953	359.8	0.0810147	1.37932	2.45821	0.0840625	1.4614	1.75987	1.49004	2.22529	2.01068	1.75817	1.16906	0.113445	0.0807914	1.25599	2.1167
ML-1112				POS			level4	176.983	359.8	3.8844	2.42405	4.33186	3.89496	2.46255	3.17558	2.93328	3.97496	3.53451	3.13076	2.33312	3.94748	3.82231	2.52044	3.70742
ML-1113				POS			level4	177.952	359.8	0.121456	0.0698703	0.145153	0.381149	0.277273	0.0971364	0.0927114	0.143912	0.332923	0.100142	0.237584	0.134953	0.109571	0.0831956	0.354598
ML-1114				POS			level4	177.981	359.8	0.727951	0.398617	0.762507	0.658075	0.453873	0.601364	0.546983	0.681897	0.583928	0.569497	0.467636	0.753079	0.652255	0.437006	0.627101
ML-1115				POS			level4	178.881	359.8	0.191367	0.17796	0.21162	0.196242	0.166815	0.215101	0.194594	0.217261	0.184526	0.180524	0.153767	0.157731	0.268807	0.172302	0.198165
ML-1116				POS			level4	179.071	359.8	0.521879	0.594133	0.577641	0.0476857	0.690706	0.154752	0.631924	0.572262	0.855212	0.0369732	0.562004	0.0634594	0.5944	0.63332	0.752655
ML-1117				POS			level4	180.979	359.8	0.383622	0.230835	0.396545	0.436026	0.230725	0.304658	0.273279	0.405325	0.308679	0.280578	0.242357	0.416484	0.36702	0.211051	0.357697
ML-1118				POS			level4	181.029	359.8	0.163354	0.0758929	0.153617	0.162569	0.0872136	0.114604	0.0976855	0.142295	0.188493	0.103398	0.096922	0.149881	0.136831	0.127605	0.127105
ML-1119				POS			level4	181.065	359.8	0.0601667	0.0669946	0.0765132	0.0820822	0.046493	0.0828053	0.0585141	0.0438112	0.0363581	0.0910694	0.0698918	0.0868108	0.0705137	0.0682414	0.0829969
ML-1120				POS			level4	181.9	359.8	0.0929914	0.0424304	0.099135	0.104575	0.068999	0.101908	0.067344	0.102583	0.0997955	0.086356	0.110996	0.0807654	0.0602439	0.125687	0.0817917
ML-1121				POS			level4	184.059	359.8	0.184738	0.124403	0.263041	0.240461	0.14298	0.193343	0.196645	0.224055	0.0454077	0.200061	0.163854	0.279871	0.231868	0.179698	0.0400954
ML-1122				POS			level4	184.082	359.8	0.406151	0.175288	0.531845	0.460467	0.206692	0.352916	0.286603	0.465068	0.332995	0.355422	0.266083	0.528188	0.262932	0.230124	0.42977
ML-1123				POS			level4	185.081	359.8	0.207349	1.17491	1.11468	0.208089	0.166501	1.25106	1.26709	0.169327	1.50948	0.224454	1.08397	1.11223	0.201186	0.248054	1.12562
ML-1124				POS			level4	186.035	359.8	0.17759	0.138632	0.116268	0.106388	0.132301	0.148851	0.161578	0.159438	0.156983	0.113958	0.116786	0.0920603	0.155406	0.137057	0.09616
ML-1125				POS			level4	187.119	359.8	0.327362	0.3232	0.282657	0.268372	0.362138	0.279282	0.3474	0.303291	0.339912	0.299781	0.294989	0.300292	0.281841	0.328773	0.314084
ML-1126				POS			level4	188.897	359.8	0.12913	0.133499	0.187892	0.172794	0.124705	0.142845	0.166524	0.162708	0.146756	0.159783	0.115199	0.169764	0.164202	0.185946	0.191087
ML-1127				POS			level4	189.053	359.8	0.282414	0.236421	0.255248	0.265469	0.180673	0.232246	0.276674	0.221421	0.282371	0.282061	0.212506	0.242397	0.323811	0.195922	0.272684
ML-1128				POS			level4	191.107	359.8	0.154623	0.128845	0.100647	0.107723	0.118798	0.119111	0.06333	0.0955084	0.0986988	0.119852	0.0769106	0.094807	0.0854279	0.0461585	0.0926185
ML-1129				POS			level4	191.114	359.8	0.119628	0.128845	0.119735	0.133137	0.118798	0.149021	0.06333	0.105349	0.127725	0.0891504	0.0769106	0.0950727	0.104625	0.0860549	0.0926185
ML-1130				POS			level4	192.993	359.8	0.596078	0.409239	0.56186	0.557634	0.419239	0.478758	0.521388	0.538953	0.514949	0.496761	0.444871	0.558647	0.615102	0.430076	0.534565
ML-1131				POS			level4	193.086	359.8	0.161022	0.15979	0.0394352	0.132921	0.0459052	0.147338	0.181315	0.0425841	0.0464079	0.145334	0.0429942	0.0499446	0.0446324	0.151115	0.176597
ML-1132				POS			level4	194.946	359.8	0.53858	0.418383	0.509209	0.474239	0.395091	0.510588	0.475547	0.493823	0.478657	0.454543	0.413851	0.493841	0.542856	0.478857	0.521407
ML-1133				POS			level4	196.951	359.8	0.826945	0.572689	0.460357	0.4883	0.594568	0.43625	0.692009	0.524449	0.452722	0.466294	0.558136	0.757588	0.770861	0.490051	0.489916
ML-1134				POS			level4	196.964	359.8	0.132763	0.0846017	0.123017	0.109947	0.0646277	0.14422	0.119352	0.143254	0.124287	0.0961406	0.0853095	0.129182	0.151527	0.0737625	0.103969
ML-1135				POS			level4	197.101	359.8	0.127839	0.0667126	0.12191	0.0629127	0.059803	0.0906274	0.0757256	0.0623471	0.0575731	0.146717	0.133898	0.139421	0.277331	0.205929	0.179075
ML-1136				POS			level4	198.098	359.8	1.11718	0.930571	0.725891	0.771987	0.709527	1.93985	0.896525	0.906244	1.24561	1.11384	0.798073	1.41589	1.18558	1.06276	1.04335
ML-1137				POS			level4	198.952	359.8	1.3923	0.937002	1.42517	1.33614	0.891508	1.15523	1.11186	1.34288	1.10154	1.10779	0.833925	1.2747	1.17769	0.848398	1.23564
ML-1138				POS			level4	198.965	359.8	0.193524	0.11961	0.233272	0.185264	0.095158	0.114842	0.110048	0.176934	0.147467	0.108444	0.0894984	0.138976	0.160712	0.108057	0.150079
ML-1139				POS			level4	199.001	359.8	7.38356	4.72653	7.98762	7.21743	4.55266	5.46462	5.74575	7.20637	6.16944	5.77983	4.4358	7.1965	6.79573	4.61054	6.8618
ML-1140				POS			level4	199.949	359.8	4.77427	3.43047	5.38761	4.66195	3.14906	3.86721	3.84252	4.80635	4.21182	4.11263	3.03139	4.62928	4.5355	3.08112	4.59612
ML-1141				POS			level4	199.999	359.8	10.9557	6.86723	12.6615	11.074	6.44105	8.62493	8.28895	11.3598	9.57445	8.99893	6.66124	10.8216	10.638	6.93981	9.9277
ML-1142				POS			level4	200.947	359.8	0.479164	0.332595	0.551647	0.527019	0.344323	0.354595	0.417372	0.512353	0.428991	0.371725	0.317642	0.481643	0.524494	0.313969	0.51184
ML-1143				POS			level4	200.997	359.8	2.83935	1.86286	3.30964	2.8257	1.75816	2.15568	2.23584	2.83723	2.46221	2.32787	1.70906	2.81443	2.66521	1.82312	2.66433
ML-1144				POS			level4	201.016	359.8	0.121637	0.0870601	0.101675	0.0778269	0.0626632	0.127347	0.0988315	0.0946195	0.0991711	0.125519	1.03317	0.130461	0.135536	0.119827	0.0994408
ML-1145				POS			level4	201.956	359.8	0.0857128	0.104056	0.294333	0.0922493	0.174733	0.0859599	0.0853078	0.289417	0.0725273	0.112102	0.107996	0.115788	0.141524	0.0771117	0.132811
ML-1146				POS			level4	201.976	359.8	0.345378	0.201045	0.449593	0.418222	0.226409	0.270753	0.239135	0.403484	0.266221	0.279522	0.219435	0.375726	0.3518	0.186724	0.367217
ML-1147				POS			level4	201.999	359.8	0.142201	0.093125	0.133394	0.11727	0.101066	0.0469808	0.0990654	0.127425	0.13453	0.142551	0.16411	0.15053	0.188846	0.121426	0.132345
ML-1148				POS			level4	202.995	359.8	0.338762	0.236405	0.412501	0.312002	0.217882	0.253822	0.248112	0.324734	0.297275	0.282777	0.202277	0.398987	0.286886	0.196016	0.299701
ML-1149				POS			level4	203.15	359.8	0.211022	0.134649	0.207451	0.149025	0.0705472	0.0900136	0.0993872	0.061215	0.105567	0.0988816	0.12353	0.0486252	0.125338	0.119841	0.120415
ML-1150				POS			level4	205.13	359.8	3.33083	3.81706	0.0877051	0.0723223	2.7003	3.55865	3.65396	0.0981191	4.3005	3.53016	3.2978	0.0684897	4.0659	4.16582	0.0896286
ML-1151				POS			level4	208.919	359.8	0.337439	0.277252	0.338991	0.254629	0.236211	0.274588	0.293477	0.265538	0.315844	0.218221	0.24672	0.296496	0.300759	0.233686	0.300234
ML-1152				POS			level4	210.929	359.8	0.204295	0.183847	0.251118	0.271115	0.175854	0.244944	0.237907	0.215119	0.25248	0.178961	0.209877	0.256192	0.234206	0.260153	0.275801
ML-1153				POS			level4	212.113	359.8	0.0929214	0.0757856	0.0754696	0.106029	0.140629	0.114453	0.119867	0.0802808	0.0866577	0.14747	0.112227	0.140728	0.183161	0.116916	0.105585
ML-1154				POS			level4	213.111	359.8	0.0593301	0.0945574	0.0947919	0.077444	0.0900018	0.105344	0.0583839	0.0777695	0.119194	0.118318	0.076045	0.10116	0.043804	0.114397	0.107178
ML-1155				POS			level4	214.975	359.8	0.156482	0.0855234	0.126235	0.140469	0.100492	0.136465	0.15636	0.158392	0.124272	0.137111	0.0952427	0.157053	0.148908	0.11947	0.14613
ML-1156				POS			level4	215.158	359.8	0.080342	0.0621181	0.0593888	0.0157025	0.0785275	0.0708769	0.0300718	0.0816878	0.0567665	0.0533901	0.0451731	0.0213619	0.0465947	0.013865	0.0428152
ML-1157				POS			level4	216.009	359.8	0.23001	0.173375	0.273608	0.262925	0.161824	0.197951	0.206558	0.254092	0.213404	0.265552	0.159077	0.270378	0.257859	0.161552	0.207932
ML-1158				POS			level4	216.032	359.8	0.260762	0.159397	0.153984	0.197201	0.182729	0.130859	0.20117	0.214224	0.15344	0.0952452	0.157636	0.23661	0.154285	0.119109	0.105608
ML-1159				POS			level4	217.015	359.8	0.189099	0.050813	0.1752	0.152212	0.100305	0.135554	0.11172	0.156487	0.160157	0.125386	0.0628651	0.167285	0.174368	0.0752705	0.153882
ML-1160				POS			level4	217.96	359.8	0.195771	0.135427	0.181748	0.165704	0.119914	0.146657	0.125462	0.183029	0.140802	0.135436	0.107912	0.174672	0.157465	0.0908123	0.14108
ML-1161				POS			level4	218.01	359.8	0.190313	0.12283	0.100172	0.14398	0.146916	0.145255	0.134707	0.0878659	0.0817872	0.135436	0.107912	0.160955	0.163984	0.111799	0.137401
ML-1162				POS			level4	218.032	359.8	0.308617	0.182278	0.293023	0.259271	0.169956	0.230089	0.200548	0.293462	0.212114	0.221019	0.170616	0.264472	0.257558	0.173388	0.251914
ML-1163				POS			level4	218.103	359.8	0.0979368	0.116479	0.115788	0.118237	0.0383926	0.0821803	0.053091	0.102605	0.0907373	0.0999431	0.0723981	0.114955	0.12637	0.151767	0.111038
ML-1164				POS			level4	219.031	359.8	1.471	0.92306	1.78258	1.57582	0.860842	1.13445	1.1413	1.56873	1.17314	1.20956	0.875552	1.51244	1.3793	0.572879	1.32663
ML-1165				POS			level4	219.083	359.8	0.0362607	0.0500988	0.0464114	0.0400951	0.0573472	0.0593276	0.0477771	0.0462022	0.077193	0.042063	0.0459376	0.0519804	0.1249	0.0490185	0.0821659
ML-1166				POS			level4	219.967	359.8	0.153359	0.0676445	0.111027	0.13379	0.117093	0.0714898	0.145185	0.135122	0.11597	0.160979	0.119872	0.170502	0.147962	0.105939	0.148766
ML-1167				POS			level4	220.028	359.8	0.0786405	0.048489	0.104333	0.0815989	0.0649543	0.0731665	0.0641451	0.0950169	0.0745051	0.0886907	0.0889695	0.123312	0.111512	0.0853123	0.0972682
ML-1168				POS			level4	220.118	359.8	0.0317899	0.0377387	0.0475015	0.0436391	0.0474129	0.0509572	0.0814517	0.0652311	0.0519708	0.0400634	0.0245065	0.0252721	0.0334993	0.0533793	0.0471157
ML-1169				POS			level4	221.918	359.8	0.0471808	0.0559524	0.0400014	0.0597737	0.0506148	0.0570195	0.0599742	0.0498521	0.0676055	0.0470135	0.0453599	0.0585529	0.0397342	0.0689374	0.0519414
ML-1170				POS			level4	222.075	359.8	0.0770405	0.0533558	0.0720051	0.0601463	0.0673432	0.0432717	0.105143	0.0846971	0.0471888	0.0386102	0.0697693	0.0750234	0.100022	0.0899961	0.0717177
ML-1171				POS			level4	223.938	359.8	0.27771	0.234805	0.243684	0.247634	0.192603	0.290276	0.218305	0.222164	0.281813	0.263856	0.293244	0.186631	0.319387	0.295717	0.310987
ML-1172				POS			level4	224.893	359.8	0.0730851	0.0695255	0.0881937	0.0939295	0.0537828	0.081994	0.0589328	0.0652599	0.0282604	0.0677323	0.0701702	0.0844841	0.0498061	0.0677797	0.0894488
ML-1173				POS			level4	229.974	359.8	0.196203	0.0935228	0.168402	0.1622	0.146299	0.142926	0.117528	0.194934	0.162181	0.151919	0.112499	0.156713	0.12914	0.140322	0.123623
ML-1174				POS			level4	230.991	359.8	0.0611568	0.0583058	0.0613673	0.0819701	0.0463451	0.0676775	0.0875943	0.085589	0.0915871	0.0736883	0.0858936	0.0800985	0.0899276	0.0736243	0.0910594
ML-1175				POS			level4	234.055	359.8	0.152024	0.135283	0.0366407	0.127615	0.117312	0.144269	0.11798	0.17433	0.150288	0.0527563	0.0408137	0.0676272	0.116152	0.116888	0.150854
ML-1176				POS			level4	235.04	359.8	0.760206	0.475301	0.85093	0.713692	0.53356	0.737654	0.642074	0.712667	0.637661	0.592171	0.516947	0.728087	0.852007	0.588939	0.648184
ML-1177				POS			level4	236.08	359.8	0.0773523	0.0665879	0.0554609	0.0507658	0.0419531	0.0776945	0.0906424	0.102594	0.104468	0.0559935	0.0616901	0.0804396	0.068333	0.082898	0.0408045
ML-1178				POS			level4	236.929	359.8	0.0981664	0.0995498	0.0725647	0.0725949	0.101628	0.0731861	0.0662971	0.0708297	0.0854341	0.0679063	0.0585308	0.0745756	0.0962049	0.0711139	0.0916198
ML-1179				POS			level4	236.943	359.8	0.0732757	0.0956135	0.0868985	0.0725949	0.101628	0.0731861	0.0520793	0.0825863	0.0868738	0.0746605	0.0433595	0.0573578	0.096705	0.0961751	0.103269
ML-1180				POS			level4	236.957	359.8	0.174407	0.14225	0.175782	0.178356	0.120577	0.197732	0.146184	0.141378	0.182382	0.147417	0.118223	0.149231	0.170014	0.140211	0.174412
ML-1181				POS			level4	237.164	359.8	0.300381	0.267478	0.248303	0.226239	0.214267	0.227084	0.244156	0.225858	0.22376	0.218037	0.193548	0.184907	0.154235	0.236652	0.261907
ML-1182				POS			level4	237.926	359.8	0.123801	0.0781357	0.0981371	0.122677	0.0301548	0.0651076	0.0971811	0.0540927	0.136776	0.137714	0.0710821	0.12375	0.0691718	0.102916	0.111749
ML-1183				POS			level4	239.859	359.8	0.122448	0.0706394	0.117855	0.103759	0.0992401	0.0744167	0.0888068	0.0651732	0.0823783	0.0430976	0.0509429	0.105251	0.117032	0.0679898	0.0797022
ML-1184				POS			level4	239.942	359.8	0.186	0.108302	0.174064	0.167325	0.120001	0.116297	0.140927	0.126798	0.124797	0.110445	0.0883468	0.138754	0.165066	0.107094	0.117039
ML-1185				POS			level4	239.978	359.8	0.243388	0.204435	0.31042	0.269785	0.163779	0.209507	0.245407	0.295624	0.213509	0.208898	0.133076	0.251929	0.248011	0.14609	0.258328
ML-1186				POS			level4	240.015	359.8	0.155672	0.153553	0.215117	0.171092	0.105663	0.150058	0.153295	0.195055	0.16206	0.164956	0.126077	0.167522	0.15375	0.115129	0.183953
ML-1187				POS			level4	240.108	359.8	0.154078	0.0703569	0.0860943	0.143462	0.0975631	0.133283	0.100245	0.0928738	0.173648	0.143836	0.0725065	0.103142	0.094669	0.140806	0.106282
ML-1188				POS			level4	240.976	359.8	0.843034	0.637667	0.984328	0.90287	0.534049	0.67806	0.721615	0.942264	0.736208	0.717247	0.526924	0.815959	0.805104	0.551401	0.726941
ML-1189				POS			level4	241.012	359.8	0.415245	0.297369	0.518955	0.466479	0.253705	0.420827	0.33522	0.419203	0.40292	0.341736	0.288201	0.415346	0.533505	0.32534	0.421625
ML-1190				POS			level4	242.01	359.8	0.0706952	0.101755	0.058155	0.0620539	0.12903	0.0748619	0.0850416	0.0532923	0.0931197	0.0907522	0.0724293	0.0696233	0.0769031	0.0900976	0.0996752
ML-1191				POS			level4	242.102	359.8	0.110207	0.0550147	0.0682887	0.0848297	0.0453284	0.0928126	0.0653605	0.0887582	0.0778003	0.10427	0.0779801	0.0692545	0.0553551	0.123593	0.0490812
ML-1192				POS			level4	247.004	359.8	0.506028	0.294878	0.553235	0.554077	0.323099	0.404776	0.404524	0.516279	0.398714	0.438715	0.330504	0.612752	0.48876	0.317437	0.481715
ML-1193				POS			level4	247.096	359.8	0.175691	0.232528	0.0482506	0.13545	0.204206	0.0440948	0.223124	0.155718	0.250622	0.0593762	0.0415236	0.0555446	0.195245	0.0472214	0.1532
ML-1194				POS			level4	248.92	359.8	0.210935	0.155483	0.300671	0.280825	0.21656	0.23993	0.218565	0.210752	0.196054	0.220567	0.236819	0.217839	0.281866	0.218437	0.272445
ML-1195				POS			level4	251.905	359.8	0.407692	0.360102	0.395208	0.362216	0.304668	0.320458	0.308702	0.33562	0.39143	0.334047	0.287669	0.357646	0.396204	0.317717	0.456878
ML-1196				POS			level4	252.973	359.8	1.36173	1.16897	1.28559	1.39141	1.26864	1.4584	1.6075	1.38119	1.30615	1.4535	1.49375	1.63575	1.88213	1.68789	1.77917
ML-1197				POS			level4	253.946	359.8	0.473209	0.26146	0.270572	0.247561	0.242098	0.229466	0.336714	0.269252	0.289086	0.229006	0.298104	0.445283	0.215236	0.179267	0.323089
ML-1198				POS			level4	257.022	359.8	0.465342	0.317031	0.479435	0.408543	0.296052	0.431116	0.401314	0.477644	0.401748	0.392182	0.339296	0.453503	0.518213	0.36275	0.472829
ML-1199				POS			level4	260.007	359.8	0.0712043	0.0676166	0.0818189	0.0632367	0.0570877	0.0619422	0.0758525	0.0660755	0.0669714	0.0851613	0.0459371	0.0698711	0.0633116	0.0650772	0.0753491
ML-1200				POS			level4	261.074	359.8	0.119343	0.111568	0.143496	0.0776041	0.104304	0.108448	0.975812	0.108302	0.126942	0.128124	0.0835094	0.107779	0.157955	0.143271	1.07921
ML-1201				POS			level4	262.982	359.8	0.71973	0.365701	0.697642	0.678885	0.47	0.573141	0.490232	0.636996	0.517624	0.486296	0.421738	0.710331	0.608361	0.401009	0.64556
ML-1202				POS			level4	263.09	359.8	0.0435608	0.099827	0.0825223	0.0581041	0.0631747	0.0749555	0.0854635	0.097769	0.0684642	0.0388194	0.0795526	0.0787591	0.105795	0.0885378	0.107228
ML-1203				POS			level4	264.965	359.8	0.141362	0.108403	0.083678	0.101907	0.0643697	0.0872346	0.108189	0.161055	0.0896694	0.0983671	0.111565	0.164657	0.239953	0.179218	0.140773
ML-1204				POS			level4	265.112	359.8	3.6401	3.15578	4.60164	4.45417	4.09944	3.58975	3.82799	4.99562	3.78264	3.61519	3.35051	3.89888	4.30753	3.12981	5.03442
ML-1205				POS			level4	266.115	359.8	0.382981	0.282163	0.560198	0.523129	0.468838	0.448797	0.428292	0.545781	0.342651	0.349369	0.338664	0.482506	0.430817	0.314693	0.560927
ML-1206				POS			level4	266.981	359.8	0.165763	0.135292	0.168197	0.106474	0.160035	0.106583	0.122249	0.14849	0.165153	0.385515	0.104948	0.163355	0.134065	0.154476	0.133152
ML-1207				POS			level4	267.108	359.8	0.0794402	0.104082	0.151502	0.0909593	0.119763	0.0725112	0.141737	0.109482	0.100407	0.170135	0.0842789	0.106931	0.141866	0.128442	0.186876
ML-1208				POS			level4	268.875	359.8	0.0448339	0.0548953	0.0797741	0.0613986	0.0560336	0.0780687	0.0784796	0.0693329	0.0844609	0.0641857	0.0992578	0.0475126	0.115902	0.103992	0.0558194
ML-1209				POS			level4	268.947	359.8	0.101336	0.0785091	0.0876979	0.0866023	0.0883773	0.0992295	0.0915727	0.0767356	0.10926	0.072047	0.119532	0.128692	0.13666	0.122422	0.106435
ML-1210				POS			level4	271.227	359.8	0.10417	0.0812929	0.0830907	0.0878698	0.0600293	0.06547	0.0208795	0.0527354	0.0208866	0.0554908	0.0677664	0.0328442	0.0454364	0.0434867	0.0599871
ML-1211				POS			level4	272.923	359.8	0.099336	0.0657984	0.14297	0.0962441	0.0717274	0.101079	0.104623	0.123574	0.104182	0.0681078	0.0911432	0.131322	0.124	0.0998491	0.0787359
ML-1212				POS			level4	272.947	359.8	0.0736252	0.0719852	0.104062	0.12405	0.101689	0.0563566	0.113889	0.051214	0.0952032	0.0952927	0.0701682	0.112827	0.104006	0.0835168	0.0975911
ML-1213				POS			level4	275.09	359.8	0.0559811	0.0525858	0.0437166	0.0534015	0.0666892	0.0709883	0.0552368	0.0648607	0.0722373	0.0648991	0.0532651	0.06901	0.0476966	0.0599099	0.0591516
ML-1214				POS			level4	277.016	359.8	0.214946	0.131149	0.146116	0.242328	0.196	0.203214	0.148298	0.136013	0.195727	0.107966	0.0761037	0.197279	0.1509	0.108729	0.171139
ML-1215				POS			level4	278.954	359.8	1.03005	0.659258	0.724086	0.544364	0.558967	0.573334	0.811546	0.622862	0.67001	0.603149	0.792363	0.96971	0.651503	0.584256	0.284922
ML-1216				POS			level4	280.955	359.8	7.33313	5.18024	7.46218	6.79434	5.11414	5.62621	5.61145	6.92781	6.18348	6.03384	4.68693	6.85916	6.1579	4.60395	6.90473
ML-1217				POS			level4	281.952	359.8	14.8559	10.8221	15.7987	13.996	10.7788	11.584	12.3249	14.4321	13.6201	12.7496	9.88208	13.7825	13.771	10.0714	14.554
ML-1218				POS			level4	282.949	359.8	2.4309	1.70502	2.42547	2.27554	1.70476	1.85545	1.92329	2.31219	1.95296	1.94824	1.54842	2.26235	2.13786	1.4685	2.31143
ML-1219				POS			level4	283.958	359.8	0.138965	0.101814	0.21338	0.13146	0.0753641	0.145918	0.152035	0.126657	0.137013	0.193174	0.125356	0.157371	0.176202	0.156875	0.206895
ML-1220				POS			level4	284.948	359.8	0.298184	0.248987	0.334104	0.360533	0.211929	0.193808	0.18994	0.30983	0.35851	0.290611	0.189777	0.250291	0.283951	0.191889	0.313962
ML-1221				POS			level4	285.154	359.8	0.247433	0.12645	0.256071	0.240141	0.201753	0.183494	0.151875	0.184373	0.224544	0.171138	0.167597	0.212824	0.148049	0.146867	0.222322
ML-1222				POS			level4	292.989	359.8	0.112735	0.198867	0.0560023	0.0561828	0.0787791	0.0611952	0.060735	0.0727484	0.109567	0.0606946	0.0921906	0.0899992	0.0652917	0.0896343	0.0509528
ML-1223				POS			level4	293.897	359.8	0.261292	0.149019	0.210416	0.249103	0.161353	0.212661	0.174887	0.205798	0.0923255	0.20788	0.130074	0.184214	0.159073	0.138248	0.198027
ML-1224				POS			level4	295.993	359.8	1.81711	1.14672	0.905817	0.830883	0.893415	0.921503	1.25551	1.05034	0.952955	0.915388	1.18064	1.51525	0.894539	0.898695	1.037
ML-1225				POS			level4	296.928	359.8	1.91862	1.22001	1.84056	1.71064	1.22826	1.34383	1.40558	1.75625	1.57316	1.40245	1.13323	1.68789	1.59432	1.18071	1.70854
ML-1226				POS			level4	297.926	359.8	2.9735	2.08222	3.24117	2.96632	1.9783	2.48357	2.2905	2.9337	2.65873	2.58202	1.87919	2.9059	2.81967	2.0239	2.89244
ML-1227				POS			level4	298.923	359.8	0.694349	0.453285	0.736464	0.6318	0.474857	0.54605	0.511023	0.72652	0.568753	0.57012	0.40591	0.61723	0.613817	0.407448	0.671148
ML-1228				POS			level4	299.924	359.8	0.240005	0.16629	0.222693	0.215054	0.135238	0.17342	0.179349	0.215046	0.18725	0.179256	0.128764	0.217337	0.195424	0.137894	0.20731
ML-1229				POS			level4	300.922	359.8	0.174029	0.0918443	0.135483	0.11625	0.0910551	0.0917683	0.0870634	0.134827	0.0985945	0.110772	1.12947	0.13498	0.130688	1.28474	0.149226
ML-1230				POS			level4	305.967	359.8	0.207441	0.166614	0.178952	0.201015	0.174425	0.157068	0.164494	0.229139	0.194992	0.211961	0.171263	0.237803	0.268241	0.188531	0.226666
ML-1231				POS			level4	311.967	359.8	0.288198	0.221167	0.212912	0.147761	0.103288	0.157793	0.256109	0.179244	0.184392	0.196855	0.227517	0.339248	0.117467	0.0957422	0.156371
ML-1232				POS			level4	312.902	359.8	0.20559	0.145213	0.193898	0.197281	0.145333	0.180205	0.170482	0.236682	0.188769	0.195265	0.137112	0.251325	0.199981	0.0987029	0.175192
ML-1233				POS			level4	313.901	359.8	0.427952	0.296026	0.4812	0.423808	0.287194	0.366628	0.299138	0.456055	0.370281	0.352044	0.283792	0.40282	0.394597	0.263999	0.429737
ML-1234				POS			level4	314.899	359.8	0.030604	0.0337362	0.0725679	0.0592736	0.0302206	0.0453032	0.0757751	0.0835125	0.0606847	0.073189	0.0209778	0.0519371	0.0825256	0.0138974	0.034457
ML-1235				POS			level4	315.899	359.8	0.10206	0.0924864	0.102433	0.0448936	0.112208	0.0915216	0.0732571	0.108508	0.103831	0.0952879	0.0769976	0.064446	0.07834	0.083115	0.0737419
ML-1236				POS			level4	318.119	359.8	0.0894201	0.112336	0.047702	0.07654	0.0664499	0.0798792	0.0827402	0.0856632	0.0467027	0.0621722	0.0925689	0.0328293	0.0510983	0.0437295	0.0910309
ML-1237				POS			level4	318.96	359.8	0.134106	0.0470134	0.110808	0.137722	0.0867341	0.132961	0.11761	0.140504	0.13124	0.102896	0.106343	0.13174	0.103217	0.0957537	0.116209
ML-1238				POS			level4	321.945	359.8	0.38878	0.310037	0.400236	0.343059	0.312588	0.274803	0.295309	0.360034	0.319075	0.284312	0.255252	0.371168	0.330314	0.248438	0.364432
ML-1239				POS			level4	322.943	359.8	0.149945	0.0376601	0.129607	0.11813	0.0945813	0.0879498	0.0972878	0.129536	0.116437	0.10066	0.0881563	0.132985	0.088738	0.108588	0.136447
ML-1240				POS			level4	323.015	359.8	0.118487	0.0753351	0.132182	0.132772	0.0571282	0.0828873	0.108407	0.146358	0.0927585	0.102454	0.0908245	0.138238	0.129225	0.0730626	0.100228
ML-1241				POS			level4	323.941	359.8	0.198003	0.107013	0.146263	0.255758	0.307044	0.096573	0.212701	0.166655	0.147444	0.0873264	0.228034	0.165074	0.135639	0.104749	0.13438
ML-1242				POS			level4	324.836	359.8	0.0811444	0.0610801	0.114972	0.076883	0.0703113	0.0479703	0.0712594	0.0684029	0.0448437	0.0842065	0.0789349	0.0992177	0.105245	0.10701	0.109166
ML-1243				POS			level4	329.008	359.8	0.371591	0.197322	0.3787	0.344771	0.237876	0.294697	0.27365	0.417203	0.279826	0.307117	0.329686	0.390775	0.353356	0.20135	0.439891
ML-1244				POS			level4	334.934	359.8	0.0738194	0.043302	0.133973	0.0867922	0.0485463	0.0819284	0.0527706	0.0645297	0.0720251	0.0889488	0.0769865	0.0852294	0.06808	0.0816058	0.069126
ML-1245				POS			level4	335.95	359.8	0.15576	0.0819728	0.0768408	0.0647073	0.114063	0.0921347	0.107776	0.114969	0.0873677	0.0984594	0.091193	0.137739	0.0808749	0.0832754	0.050011
ML-1246				POS			level4	337.919	359.8	0.0976369	0.0348249	0.070296	0.0705692	0.0389668	0.0687988	0.0553744	0.0782703	0.0502234	0.0474787	0.0225794	0.0927028	0.0331778	0.0458097	0.0729859
ML-1247				POS			level4	338.004	359.8	0.548481	0.332389	0.29084	0.247791	0.200707	0.262602	0.403611	0.330925	0.304318	0.256558	0.381448	0.485623	0.269273	0.243658	0.284031
ML-1248				POS			level4	338.913	359.8	0.172289	0.157839	0.194632	0.171415	0.185392	0.147777	0.144345	0.203361	0.214717	0.186931	0.200678	0.176683	0.146876	0.180709	0.316793
ML-1249				POS			level4	339.912	359.8	0.290655	0.207776	0.243591	0.206006	0.199141	0.168267	0.18497	0.234844	0.182543	0.256565	0.128159	0.260882	0.227682	0.184926	0.191138
ML-1250				POS			level4	344.985	359.8	0.539912	0.342875	0.525044	0.509093	0.399436	0.449597	0.40357	0.536566	0.384933	0.434672	0.380919	0.563003	0.526547	0.373879	0.485914
ML-1251				POS			level4	348.837	359.8	0.0932971	0.0240137	0.117304	0.0989988	0.0633942	0.0765338	0.0716092	0.099324	0.0743632	0.0712542	0.0617158	0.105255	0.0428247	0.0351102	0.0807572
ML-1252				POS			level4	348.942	359.8	0.111435	0.0812454	0.128551	0.0917507	0.0947635	0.0763297	0.0698156	0.121805	0.0948833	0.101063	0.0969904	0.0848721	0.101952	0.0810981	0.085555
ML-1253				POS			level4	349.883	359.8	0.105925	0.139055	0.102891	0.0958199	0.0631087	0.136001	0.0872522	0.0958069	0.0791066	0.13913	0.100747	0.0558301	0.0989017	0.0743747	0.094251
ML-1254				POS			level4	351.856	359.8	0.219858	0.090919	0.142723	0.231804	0.150907	0.131424	0.189979	0.175417	0.167646	0.0743678	0.14198	0.153604	0.161498	0.144143	0.175689
ML-1255				POS			level4	354.887	359.8	0.0690446	0.0182792	0.0593143	0.0303694	0.0152937	0.0831763	0.0120996	0.0936218	0.0400665	0.0344281	0.0298095	0.0405516	0.0729405	0.0408984	0.046232
ML-1256				POS			level4	358.852	359.8	0.128737	0.089309	0.129452	0.131418	0.112777	0.122819	0.102573	0.159895	0.125728	0.0940774	0.113867	0.123108	0.101134	0.0961431	0.168167
ML-1257				POS			level4	359.933	359.8	0.421845	0.348971	0.434584	0.417856	0.362014	0.432624	0.508995	0.440552	0.379683	0.403094	0.440614	0.454141	0.535059	0.480711	0.533321
ML-1258				POS			level4	359.961	359.8	0.196937	0.146558	0.150778	0.12223	0.0725945	0.172245	0.13408	0.116791	0.13208	0.114528	0.143655	0.217552	0.143022	0.127074	0.124748
ML-1259				POS			level4	360.958	359.8	0.591265	0.429262	0.431763	0.368931	0.334362	0.359886	0.497873	0.356573	0.372112	0.341177	0.506465	0.525211	0.422878	0.317745	0.413838
ML-1260				POS			level4	362.958	359.8	9.00187	6.85024	8.86328	8.40138	6.66218	6.92217	7.3619	8.61873	7.35294	7.25356	5.87086	8.09356	7.62104	5.9397	8.63561
ML-1261				POS			level4	363.956	359.8	12.5291	9.39085	13.0636	12.3111	9.65436	9.7575	10.125	12.1076	11.1701	10.9252	8.45667	11.3933	11.4939	8.8771	12.3891
ML-1262				POS			level4	364.953	359.8	3.39729	2.38674	3.28791	3.31076	2.49817	2.55025	2.70309	3.09856	2.71823	2.57734	2.20866	3.09095	2.7352	2.2841	3.24179
ML-1263				POS			level4	365.957	359.8	0.441857	0.293863	0.450561	0.42954	0.368079	0.36769	0.341874	0.412025	0.381754	0.385188	0.304138	0.407175	0.395243	0.331398	0.440745
ML-1264				POS			level4	366.93	359.8	0.179354	0.105202	0.23525	0.18597	0.116793	0.125912	0.156559	0.236887	0.151283	0.161947	0.113014	0.152038	0.2134	0.12263	0.143113
ML-1265				POS			level4	366.952	359.8	0.483088	0.337858	0.464875	0.40172	0.351708	0.317599	0.289157	0.421396	0.379289	0.351829	0.288095	0.434465	0.392174	0.284532	0.46178
ML-1266				POS			level4	375.906	359.8	0.0782263	0.0685607	0.0530942	0.0489365	0.0535416	0.0550581	0.0785668	0.0572467	0.0500099	0.0733203	0.0785855	0.0887175	0.0956998	0.06705	0.0677602
ML-1267				POS			level4	377.997	359.8	0.400163	0.277996	0.217657	0.12119	0.138631	0.208716	0.300372	0.245189	0.136761	0.158901	0.24569	0.332804	0.179077	0.159031	0.233924
ML-1268				POS			level4	378.932	359.8	2.46445	1.58749	2.283	2.1032	1.57129	1.73273	1.85232	2.16389	1.91052	1.8411	1.40849	2.05716	2.0096	1.51573	2.20992
ML-1269				POS			level4	379.93	359.8	3.45583	2.61451	3.65909	3.4167	2.64064	2.85972	2.90221	3.40053	3.25391	3.03934	2.36103	3.07084	3.22055	2.41379	3.45837
ML-1270				POS			level4	380.928	359.8	1.00861	0.657667	0.962078	0.909288	0.696674	0.731596	0.795402	0.906011	0.836108	0.766142	0.653446	0.886749	0.840897	0.594195	0.949481
ML-1271				POS			level4	381.928	359.8	0.314025	0.219331	0.28867	0.297394	0.220356	0.256632	0.253141	0.318685	0.303129	0.224328	0.214311	0.261968	0.280374	0.182749	0.315228
ML-1272				POS			level4	382.925	359.8	0.124586	0.138104	0.148421	0.162305	0.249277	0.127515	0.109757	0.159669	0.11739	0.137081	0.0986689	0.150618	0.13703	0.100777	0.142027
ML-1273				POS			level4	390.884	359.8	0.0852017	0.0894171	0.100432	0.0831766	0.0843691	0.0496464	0.106149	0.0963447	0.0742083	0.0851613	0.0976192	0.0889928	0.132404	0.141095	0.0790981
ML-1274				POS			level4	395.904	359.8	0.341893	0.216061	0.362881	0.324049	0.24058	0.294412	0.253847	0.323199	0.354055	0.295489	0.236682	0.317038	0.339572	0.242672	0.375358
ML-1275				POS			level4	403.949	359.8	0.190457	0.142666	0.223464	0.191587	0.139668	0.143232	0.184895	0.176037	0.150275	0.124592	0.146242	0.134428	0.165962	0.103121	0.169235
ML-1276				POS			level4	411.011	359.8	0.0992065	0.156551	0.0951188	0.102331	0.120936	0.0565696	0.136964	0.0783784	0.135488	0.117514	0.0968357	0.0989525	0.0863553	0.0610989	0.101813
ML-1277				POS			level4	420.918	359.8	0.0652466	0.0243631	0.092474	0.0701877	0.0300642	0.0521326	0.0562	0.0526692	0.0489712	0.0782361	0.0445321	0.0836097	0.071123	0.061163	0.0655643
ML-1278				POS			level4	426.988	359.8	0.195324	0.136799	0.166152	0.18282	0.118266	0.150843	0.141118	0.158015	0.131433	0.164836	0.131325	0.191948	0.178871	0.0998994	0.2075
ML-1279				POS			level4	430.945	359.8	0.0943379	0.0427476	0.0954207	0.0539813	0.0997225	0.0861889	0.0711438	0.0834161	0.108426	0.0994778	0.0471145	0.072963	0.0486357	0.063722	0.0635363
ML-1280				POS			level4	444.961	359.8	3.75836	2.90687	3.8107	3.83889	3.11511	2.88337	3.13022	3.64492	3.06891	3.218	2.70977	3.55142	3.29511	2.6551	3.78671
ML-1281				POS			level4	445.959	359.8	4.07404	3.26617	4.0433	4.04074	3.41084	3.17092	3.41596	3.83427	3.55469	3.59313	2.80484	3.6314	3.63575	2.88094	4.02747
ML-1282				POS			level4	446.957	359.8	1.62497	1.19008	1.50676	1.54414	1.26587	1.13769	1.20165	1.49936	1.25204	1.29766	1.0508	1.39648	1.30718	1.07331	1.62788
ML-1283				POS			level4	447.937	359.8	0.0853797	0.0601909	0.0564863	0.0995477	0.0670767	0.0478141	0.0532434	0.0666947	0.0244265	0.0582356	0.0586003	0.0669731	0.0471931	0.0510375	0.0635401
ML-1284				POS			level4	447.961	359.8	0.234522	0.185666	0.219902	0.209275	0.201009	0.167087	0.145421	0.221896	0.205713	0.165888	0.148861	0.193373	0.161719	0.150834	0.237677
ML-1285				POS			level4	448.935	359.8	0.144874	0.0836517	0.120039	0.135556	0.0700824	0.123971	0.0998188	0.0778284	0.0905803	0.0920338	0.0857305	0.0943473	0.124234	0.0311854	0.119084
ML-1286				POS			level4	448.956	359.8	0.105246	3.04089	0.109189	0.103222	2.12752	0.0849245	2.40052	0.100078	2.42829	2.24404	1.59732	0.0958399	0.0825034	0.0600583	0.0914002
ML-1287				POS			level4	460.935	359.8	0.934656	0.752769	0.962019	1.00038	0.790204	0.721726	0.777507	0.920698	0.818142	0.817119	0.647325	0.998906	0.873812	0.66691	0.978081
ML-1288				POS			level4	461.933	359.8	1.20203	0.974717	1.21565	1.16151	0.919818	0.98915	0.900078	1.14755	1.15267	1.10808	0.817183	1.03882	1.16272	0.855427	1.19354
ML-1289				POS			level4	462.932	359.8	0.504974	0.372262	0.507904	0.445319	0.332932	0.340551	0.372486	0.501032	0.399615	0.418152	0.332679	0.436056	0.45742	0.301597	0.516712
ML-1290				POS			level4	463.913	359.8	0.0730866	0.0439196	0.0965113	0.0656331	0.0643688	0.0545766	0.0592401	0.0739725	0.0710681	0.100956	0.0767306	0.0930826	0.0860902	0.0961364	0.0786847
ML-1291				POS			level4	463.933	359.8	0.0999557	0.112885	0.102378	0.113976	0.0796838	0.0546141	0.0688781	0.102616	0.0783598	0.117927	0.0981902	0.096418	0.108162	0.0605637	0.0858517
ML-1292				POS			level4	464.908	359.8	0.0772218	0.0275135	0.0525338	0.0559155	0.0380707	0.0518141	0.0305943	0.0579117	0.0658815	0.0335233	0.0290629	0.0446573	0.0514563	0.0393035	0.0584546
ML-1293				POS			level4	464.931	359.8	0.0566844	0.0275135	0.0649884	0.0437814	0.0380707	0.0694485	0.0302898	0.0458945	0.0608747	0.0457052	0.0290629	0.0534002	0.0509345	0.0395935	0.0584546
ML-1294				POS			level4	477.907	359.8	0.0828168	0.0955772	0.134786	0.11119	0.069106	0.0763754	0.0433541	0.117744	0.0953517	0.114365	0.0726584	0.0761682	0.10422	0.0413664	0.0528826
ML-1295				POS			level4	529.964	359.8	0.0856097	0.104302	0.121419	0.10302	0.120728	0.0954582	0.0681304	0.08184	0.0540656	0.131438	0.0959387	0.103565	0.0810748	0.0665168	0.107973
ML-1296				POS			level4	542.939	359.8	0.440944	0.381748	0.476027	0.47843	0.386757	0.394092	0.364068	0.437886	0.379649	0.446942	0.337103	0.438312	0.417571	0.34592	0.496388
ML-1297				POS			level4	543.937	359.8	0.441598	0.359193	0.42743	0.462985	0.376071	0.398589	0.366683	0.40786	0.419662	0.419144	0.295483	0.423707	0.486647	0.380835	0.48153
ML-1298				POS			level4	544.936	359.8	0.21387	0.174263	0.200071	0.227769	0.178326	0.179664	0.162667	0.21656	0.206499	0.196738	0.163834	0.218544	0.227528	0.167454	0.241228
ML-1299				POS			level4	626.939	359.8	0.0572589	0.0298288	0.0631762	0.0631321	0.0556694	0.0540698	0.0313658	0.0424004	0.046368	0.087441	0.0790973	0.0272991	0.0454221	0.0308363	0.0857682
ML-1300				POS			level4	77.9989	359.7	0.416608	0.147114	0.465851	0.481954	0.207236	0.063344	0.460106	0.427686	0.186024	0.482406	0.154054	0.178127	0.478612	0.490667	0.464808
ML-1301				POS			level4	84.9115	359.7	0.88184	0.770941	0.843137	0.891387	0.768144	0.88147	0.766913	0.85867	0.813563	0.795987	0.722369	0.90459	0.862561	0.749185	0.904967
ML-1302				POS			level4	89.0085	359.7	0.461451	0.241821	0.289407	0.289843	0.11154	0.192386	0.214718	0.163985	0.198724	0.211356	0.188609	0.417939	0.206803	0.296944	0.174236
ML-1303				POS			level4	97.0287	359.7	0.618265	0.405794	0.314079	0.532178	0.324784	0.462729	0.523707	0.45882	0.53752	0.48656	0.522237	0.551837	0.66718	0.449197	0.426894
ML-1304				POS			level4	104.084	359.7	4.20423	4.69662	3.77461	0.0407127	4.10286	4.30483	3.50478	2.95052	3.04166	3.7305	3.98675	3.53273	4.47473	4.57155	4.33154
ML-1305				POS			level4	109.029	359.7	0.25541	0.187585	0.146963	0.0566147	0.12019	0.207241	0.137158	0.126696	0.19441	0.189615	0.17223	0.133812	0.20223	0.174581	0.181915
ML-1306				POS			level4	111.519	359.7	3.09437	2.03465	3.81112	3.45074	1.82108	2.59208	2.33162	3.23941	2.89391	2.64076	2.10282	2.99935	3.40063	2.45808	2.87157
ML-1307				POS			level4	155.975	359.7	3.64213	2.06654	1.96129	1.59083	1.36896	1.59216	2.56394	1.80454	2.17176	1.67279	2.33164	3.31509	1.99558	1.7363	1.72078
ML-1308				POS			level4	158.913	359.7	0.0975315	0.067375	0.0819309	0.0835517	0.0750272	0.0762002	0.0764164	0.108341	0.0666124	0.0787725	0.0566326	0.0689303	0.110733	0.0562009	0.0662501
ML-1309				POS			level4	201.112	359.7	0.058057	0.133697	0.137284	0.128984	0.124533	0.186518	0.0999358	0.0799293	0.200711	0.151481	0.129336	0.0502277	0.0566284	0.145375	0.115827
ML-1310				POS			level4	216.837	359.7	0.0866394	0.131086	0.0970898	0.102364	0.0922081	0.124309	0.0658855	0.093681	0.123189	0.110438	0.0798109	0.116986	0.136969	0.097746	0.101002
ML-1311				POS			level4	227.163	359.7	0.142669	0.111428	0.15238	0.183572	0.158083	0.151633	0.134464	0.15852	0.124954	0.122104	0.137775	0.128172	0.144699	0.141486	0.113204
ML-1312				POS			level4	229.144	359.7	0.0942296	0.0804105	0.0753495	0.066999	0.0754777	0.0576255	0.0731996	0.0704633	0.115671	0.0439404	0.0585381	0.0837601	0.0712158	0.0631493	0.0621591
ML-1313				POS			level4	230.882	359.7	0.0620726	0.0774964	0.0639479	0.0430783	0.0455774	0.0336472	0.0440632	0.0431602	0.0598366	0.0567591	0.047765	0.0123995	0.0243831	0.0545328	0.0467865
ML-1314				POS			level4	237.074	359.7	0.077697	0.159821	0.092471	0.0534494	0.150008	0.167243	0.136649	0.148278	0.154992	0.0852316	0.0479604	0.0747177	0.16623	0.161201	0.158721
ML-1315				POS			level4	242.983	359.7	0.979324	0.925403	1.04863	1.0931	0.801374	1.05719	1.10409	1.05465	0.945376	1.07183	0.939987	1.21627	1.14193	0.727243	1.15575
ML-1316				POS			level4	267.085	359.7	0.0818058	0.107358	0.112332	0.038614	0.102385	0.107786	0.0914373	0.0414027	0.0995016	0.0998129	0.068265	0.0694991	0.0612386	0.0590322	0.140468
ML-1317				POS			level4	289.981	359.7	0.17497	0.153125	0.14788	0.144531	0.120128	0.124021	0.12151	0.225756	0.183804	0.152303	0.240384	0.16102	0.197251	0.158252	0.169121
ML-1318				POS			level4	338.041	359.7	0.667337	0.47621	0.401329	0.335516	0.295895	0.347704	0.52068	0.375261	0.293728	0.327287	0.475054	0.451155	0.32771	0.356527	0.371605
ML-1319				POS			level4	350.88	359.7	0.0868892	0.127264	0.0613974	0.0546795	0.0652998	0.114201	0.0848711	0.0856994	0.101813	0.0683546	0.0673007	0.0671828	0.0705962	0.0819525	0.116802
ML-1320				POS			level4	624.943	359.7	0.195374	0.148205	0.180489	0.158032	0.130123	0.133121	0.132688	0.12657	0.145585	0.169314	0.134975	0.177397	0.182128	0.153914	0.187601
ML-1321				POS			level4	625.941	359.7	0.152765	0.114054	0.154246	0.147621	0.145724	0.119249	0.128619	0.096076	0.147636	0.122359	0.139338	0.174383	0.151845	0.0965569	0.176862
ML-1322				POS			level4	86.9089	359.6	0.366784	0.312039	0.356899	0.36212	0.299721	0.307913	0.342225	0.354016	0.28523	0.328219	0.289788	0.325078	0.373176	0.307959	0.381696
ML-1323				POS			level4	99.0443	359.6	0.598196	0.441158	0.407511	0.386133	0.340887	0.531661	0.600945	0.469291	0.653311	0.536834	0.412409	0.471844	0.582305	0.521989	0.398192
ML-1324				POS			level4	99.1	359.6	4.90711	5.75057	4.76234	4.78653	5.14629	5.47498	0.0370678	4.93442	6.11482	5.5585	5.77202	4.46629	5.67162	6.22505	5.2512
ML-1325				POS			level4	100.51	359.6	1.81759	1.23899	2.11179	1.91103	1.14097	1.43932	1.33467	0.326693	1.73179	1.59964	1.22812	2.01298	1.95912	1.44525	1.7571
ML-1326				POS			level4	109.101	359.6	0.218084	0.233216	0.235822	0.205412	0.0330631	0.0574921	0.193482	0.203791	0.0569518	0.250509	0.192013	0.216415	0.056145	0.236258	0.238959
ML-1327				POS			level4	112.018	359.6	1.56992	1.17141	1.90531	0.27374	0.16227	1.15245	1.24244	1.54315	1.35241	1.24944	0.178571	1.58855	1.74423	1.18193	1.28514
ML-1328				POS			level4	115.039	359.6	0.255187	0.20435	0.197388	0.185664	0.0818405	0.224081	0.21938	0.211629	0.264273	0.228783	0.0463188	0.212347	0.237498	0.252831	0.200294
ML-1329				POS			level4	125.023	359.6	0.20831	0.200911	0.155466	0.169819	0.175766	0.159404	0.257113	0.229624	0.170922	0.187512	0.167211	0.158925	0.172567	0.179186	0.212495
ML-1330				POS			level4	134.946	359.6	0.197813	0.163664	0.152084	0.180824	0.135791	0.167237	0.14962	0.145938	0.151848	0.159926	0.150682	0.144086	0.19941	0.131634	0.234115
ML-1331				POS			level4	137.06	359.6	0.213433	0.261975	0.270937	0.193668	0.206019	0.224822	0.218137	0.219615	0.22693	0.207639	0.229682	0.0818907	0.264297	0.256826	0.225534
ML-1332				POS			level4	193.05	359.6	0.555199	0.348957	0.481901	0.493663	0.468211	0.506354	0.236937	0.494894	0.481952	0.502856	0.461027	0.553338	0.290453	0.258046	0.20195
ML-1333				POS			level4	197.001	359.6	1.23571	0.841547	0.811438	0.612864	0.383927	0.623599	0.977504	0.706311	0.807008	0.625576	0.817698	1.23825	0.81341	0.655286	0.624721
ML-1334				POS			level4	202.048	359.6	0.0787378	0.0740616	0.0863405	0.0707758	0.174733	0.203643	0.0989084	0.0515253	0.116517	0.0775616	0.0909634	0.101952	0.0906451	0.0907418	0.118812
ML-1335				POS			level4	212.091	359.6	0.193439	0.195408	0.123015	0.130295	0.0472082	0.179055	0.212131	0.12581	0.223212	0.167555	0.151244	0.167333	0.159786	0.213489	0.148946
ML-1336				POS			level4	224.128	359.6	0.0703957	0.0647841	0.0720397	0.0556364	0.0604843	0.0693603	0.0787517	0.0662518	0.0791768	0.042929	0.0727305	0.0564928	0.052865	0.0862886	0.0517224
ML-1337				POS			level4	228.087	359.6	0.0469096	0.0976549	0.0939887	0.0749207	0.0884271	0.0694301	0.0800719	0.074906	0.0667672	0.0928114	0.0691316	0.0742512	0.0976625	0.0755469	0.0577662
ML-1338				POS			level4	238.155	359.6	0.0592716	0.0443783	0.156799	0.196849	0.08902	0.0525042	0.098912	0.0884035	0.0912567	0.072857	0.135408	0.117686	0.140282	0.162734	0.0975064
ML-1339				POS			level4	255.232	359.6	0.0805098	0.0861474	0.0927321	0.0525661	0.0474326	0.0565449	0.0438211	0.080624	0.0468799	0.0887227	0.0446727	0.0555999	0.040966	0.0523772	0.0106131
ML-1340				POS			level4	257.9	359.6	0.361063	0.339189	0.420112	0.433072	0.331645	0.360841	0.327665	0.39972	0.308426	0.36018	0.356172	0.385511	0.380947	0.361507	0.457282
ML-1341				POS			level4	266.928	359.6	0.286444	0.262816	0.236681	0.24427	0.252977	0.233424	0.268585	0.242933	0.306029	0.23696	0.266537	0.247995	0.258911	0.300291	0.269441
ML-1342				POS			level4	267.196	359.6	0.0709173	0.0586126	0.0843004	0.0595534	0.0434744	0.0934931	0.0646238	0.0741577	0.0811135	0.0842634	0.068891	0.0461866	0.0610605	0.0851048	0.0466367
ML-1343				POS			level4	299.259	359.6	0.0409823	0.0788857	0.039044	0.0844189	0.072561	0.0937794	0.110613	0.110525	0.02277	0.0671781	0.0273622	0.0418844	0.0628028	0.0228997	0.0514523
ML-1344				POS			level4	321.109	359.6	0.158735	0.179996	0.136666	0.141659	0.16572	0.190519	0.219602	0.1681	0.202818	0.176929	0.128071	0.170619	0.223298	0.188628	0.20831
ML-1345				POS			level4	342.878	359.6	0.534096	0.443811	0.496244	0.540467	0.447589	0.500915	0.453932	0.542108	0.455255	0.444107	0.369291	0.420529	0.479259	0.487806	0.546254
ML-1346				POS			level4	350.85	359.6	0.124055	0.170251	0.121983	0.118299	0.0635344	0.135911	0.107997	0.118556	0.119786	0.124082	0.0988302	0.101789	0.0815035	0.102121	0.152413
ML-1347				POS			level4	375.901	359.6	0.118187	0.170256	0.146535	0.133224	0.118717	0.167258	0.156463	0.13103	0.178644	0.139433	0.145141	0.180649	0.138539	0.158119	0.180767
ML-1348				POS			level4	254.139	359.4	0.101885	0.0931357	0.0602716	0.0587624	0.0631612	0.0918319	0.0705418	0.0817441	0.0699095	0.0404398	0.0953991	0.0511385	0.0896254	0.0729035	0.0553181
ML-1349				POS			level4	261.038	359.3	0.0742362	0.137166	0.114802	0.0842863	0.0740324	0.0942506	0.0803183	0.134216	0.157658	0.12666	0.0972615	0.108451	0.15102	0.113947	0.0923544
ML-1350				POS			level4	125.939	359.1	0.167319	0.138842	0.179499	0.20972	0.151771	0.188596	0.212805	0.170388	0.176041	0.178264	0.126674	0.17294	0.201367	0.166437	0.194345
ML-1351				POS			level4	148.961	359.1	0.349265	0.262688	0.285064	0.306983	0.249566	0.292562	0.298061	0.339333	0.299082	0.284743	0.240675	0.293122	0.291968	0.288816	0.359674
ML-1352				POS			level4	149.957	359.1	0.222193	0.145049	0.114505	0.145626	0.161831	0.178104	0.16048	0.171113	0.213378	0.167062	0.17042	0.150439	0.205411	0.221155	0.215039
ML-1353				POS			level4	158.097	359.1	0.086851	0.12123	0.325716	0.0588501	0.332047	0.0883041	0.0446994	0.293717	0.389571	0.363191	0.31521	0.0442381	0.345296	0.283316	0.346102
ML-1354				POS			level4	307.957	359.1	0.164257	0.108641	0.0844326	0.0985205	0.110369	0.0561044	0.143249	0.0883623	0.144053	0.0862528	0.119704	0.134795	0.0734657	0.0623275	0.0980026
ML-1355				POS			level4	84.0776	359	0.137867	0.193953	0.104887	25.9536	26.6199	28.1381	0.105665	31.0835	31.8893	30.218	28.9268	0.191504	27.2334	35.3506	32.2523
ML-1356				POS			level4	150.941	359	0.150249	0.109314	0.162877	0.147964	0.105585	0.129469	0.161669	0.158259	0.174596	0.151814	0.115653	0.13642	0.173994	0.166031	0.201327
ML-1357				POS			level4	236.902	359	0.12938	0.104149	0.0958273	0.104283	0.138877	0.107264	0.0991633	0.121927	0.126812	0.0917326	0.0826875	0.138357	0.134131	0.11623	0.120539
ML-1358				POS			level4	265.9	359	0.0747834	0.07732	0.0910172	0.0631908	0.049584	0.0846679	0.0888046	0.0615411	0.100594	0.0985294	0.0946322	0.0579039	0.0747101	0.0703678	0.0754316
ML-1359				POS			level4	316.921	359	0.106073	0.115878	0.122326	0.106531	0.0850512	0.077268	0.12261	0.116824	0.0914889	0.116943	0.101022	0.111984	0.130795	0.109164	0.146231
ML-1360				POS			level4	317.115	359	0.621413	0.558826	0.695441	0.663868	0.562229	0.625254	0.626027	0.61807	0.609158	0.547759	0.524603	0.597732	0.653305	0.65217	0.656508
ML-1361				POS			level4	336.231	359	0.129708	0.0911158	0.107381	0.0417851	0.0450387	0.0982134	0.124158	0.0552638	0.0771088	0.0615213	0.0725339	0.0822782	0.0567828	0.0394806	0.0657998
ML-1362				POS			level4	526.965	359	2.1676	1.76979	2.03334	2.17472	1.80861	1.48206	1.66863	1.88443	1.78439	1.75222	1.61266	1.94686	1.86803	1.50573	2.08889
ML-1363				POS			level4	528.961	359	0.920102	0.742482	0.862783	0.907891	0.773141	0.669603	0.709054	0.776787	0.692663	0.777519	0.620823	0.783692	0.800157	0.651863	0.895171
ML-1364				POS			level4	223.133	358.9	0.20231	0.0839671	0.0915293	0.168922	0.170621	0.207025	0.105354	0.0947831	0.212426	0.09617	0.178989	0.103194	0.0653355	0.149559	0.165129
ML-1365				POS			level4	285.841	358.8	0.0700166	0.0759191	0.137334	0.0814335	0.12983	0.139337	0.13185	0.110588	0.154402	0.12354	0.123224	0.125647	0.120072	0.109266	0.11702
ML-1366				POS			level4	333.909	358.8	0.458905	0.375038	0.470788	0.412729	0.317901	0.33426	0.152385	0.369968	0.396545	0.368443	0.309557	0.379304	0.430574	0.309105	0.400963
ML-1367				POS			level4	123.941	358.7	3.02597	2.58943	3.1451	3.03029	2.59936	2.81777	2.93714	2.99125	2.87426	2.702	2.31405	2.88187	3.28383	2.69613	3.20869
ML-1368				POS			level4	132.066	358.7	0.1348	1.92445	1.88804	0.10836	0.134416	2.07033	0.158846	1.8545	2.20969	0.191671	0.163039	1.95565	1.95787	0.133523	0.152111
ML-1369				POS			level4	216.949	358.7	0.0524506	0.0412229	0.093818	0.0513351	0.0353906	0.044799	0.0309525	0.0218534	0.0228533	0.0501718	0.0667254	0.0424505	0.0439483	0.0328358	0.0455716
ML-1370				POS			level4	398.924	358.7	0.0916977	0.0758968	0.0809487	0.0696659	0.0674277	0.0784975	0.0986775	0.0946046	0.0914955	0.0765201	0.0799058	0.09463	0.0845133	0.0695801	0.101633
ML-1371				POS			level4	181.05	358.6	0.320669	0.253706	0.333278	0.303811	0.219737	0.257219	0.252981	0.322383	0.116585	0.255668	0.239099	0.318086	0.0916159	0.0975133	0.287379
ML-1372				POS			level4	230.971	358.6	0.0843199	0.126202	0.176145	0.176377	0.176459	0.0758486	0.225775	0.12338	0.120145	0.145867	0.160478	0.147155	0.0977449	0.0397314	0.104653
ML-1373				POS			level4	136.94	358.5	2.97082	2.54539	2.70401	2.68456	2.54225	2.66165	2.73303	2.80755	2.71238	2.62164	2.39623	2.70315	3.14221	2.58318	3.00708
ML-1374				POS			level4	138.939	358.5	0.356323	0.404086	0.419262	0.336561	0.359622	0.412474	0.359257	0.386393	0.402891	0.393484	0.381685	0.341196	0.443586	0.367506	0.420291
ML-1375				POS			level4	276.902	358.5	0.20913	0.190978	0.17383	0.146587	0.136254	0.191461	0.163333	0.154998	0.189403	0.175674	0.148953	0.140038	0.184621	0.20399	0.183324
ML-1376				POS			level4	96.922	358.3	2.17204	1.7883	2.05602	1.92287	1.71761	1.9448	1.96059	1.88843	2.03412	1.88875	1.75188	1.98584	2.19836	2.04116	2.0323
ML-1377				POS			level4	98.919	358.3	0.659081	0.563599	0.540995	0.524307	0.493289	0.626039	0.587618	0.557054	0.635969	0.564571	0.44752	0.54582	0.624053	0.548082	0.624719
ML-1378				POS			level4	152.022	358.3	0.0889513	0.0615506	0.0425606	0.0526647	0.0544086	0.0380725	0.086566	0.0286813	0.0547978	0.0661797	0.0771068	0.0740984	0.0600903	0.111391	0.0611291
ML-1379				POS			level4	166.098	358.3	0.0694997	0.154801	0.104892	0.12077	0.115228	0.161568	0.158231	0.106366	0.149021	0.150574	0.120702	0.169184	0.137212	0.262342	0.146481
ML-1380				POS			level4	218.944	358.3	1.83272	1.60535	1.78145	1.66726	1.66429	1.68945	1.82038	1.75875	1.8291	1.69301	1.597	1.63082	1.87168	1.61184	1.97447
ML-1381				POS			level4	220.942	358.3	0.272642	0.253039	0.283395	0.252433	0.217646	0.266949	0.276874	0.232188	0.245543	0.236568	0.246723	0.253176	0.261095	0.190402	0.289008
ML-1382				POS			level4	233.079	358.3	0.291322	0.222282	0.205374	0.195953	0.209736	0.275164	0.277735	0.279936	0.244676	0.246165	0.230768	0.291179	0.285996	0.293929	0.214814
ML-1383				POS			level4	236.884	358.3	0.10073	0.07935	0.0738821	0.0987698	0.0742366	0.0796521	0.0595233	0.101134	0.0807804	0.0978732	0.0882602	0.0542995	0.1132	0.0927517	0.136868
ML-1384				POS			level4	274.955	358.3	0.717432	0.631019	0.699246	0.682612	0.764944	0.783703	0.790426	0.74277	0.704549	0.901815	0.92703	0.972659	1.12357	1.01742	1.08797
ML-1385				POS			level4	278.9	358.3	0.0853384	0.0753575	0.0800648	0.0845276	0.0609669	0.0569966	0.0911726	0.0807792	0.087152	0.0588257	0.0519365	0.0488924	0.0756516	0.110965	0.0900775
ML-1386				POS			level4	289.142	358.3	0.0783014	0.070315	0.0597022	0.0638121	0.0696224	0.0908956	0.0675125	0.0491784	0.0907062	0.0822594	0.0474951	0.0791191	0.0702132	0.090965	0.074595
ML-1387				POS			level4	303.922	358.3	0.291097	0.235009	0.282878	0.276865	0.281225	0.286258	0.271377	0.257169	0.281162	0.262858	0.207329	0.255296	0.272031	0.250406	0.305271
ML-1388				POS			level4	315.859	358.3	0.209575	0.132979	0.180071	0.181981	0.188138	0.225974	0.130616	0.220232	0.230503	0.175143	0.181969	0.152099	0.185403	0.204925	0.156812
ML-1389				POS			level4	352.939	358.3	0.090399	0.0988278	0.0321744	0.0596006	0.0660914	0.0359828	0.048862	0.0353645	0.0602333	0.0892464	0.100452	0.0521584	0.0926595	0.0912932	0.123214
ML-1390				POS			level4	429.241	358.3	0.107135	0.0984927	0.0622502	0.0723418	0.08671	0.0710923	0.100008	0.124056	0.113023	0.0911315	0.0497891	0.0828918	0.103215	0.0919263	0.0805004
ML-1391				POS			level4	443.884	358.3	0.123777	0.0878993	0.0855484	0.132425	0.103581	0.098309	0.0751669	0.134072	0.0725358	0.101194	0.109768	0.135194	0.104715	0.102236	0.0888359
ML-1392				POS			level4	480.927	358.3	0.0689764	0.0629749	0.0827103	0.0281775	0.0530799	0.0381252	0.0632438	0.0570085	0.0899899	0.0752515	0.0687649	0.0507793	0.0803272	0.0181639	0.0393479
ML-1393				POS			level4	527.963	358.3	1.80395	1.5732	1.86692	1.81734	1.58841	1.41235	1.45757	1.60992	1.54609	1.59898	1.33048	1.64292	1.5111	1.3449	1.83213
ML-1394				POS			level4	136.961	358.1	0.286404	0.276223	0.271257	0.235545	0.217741	0.262531	0.253669	0.249667	0.289086	0.286699	0.253252	0.265946	0.310001	0.269363	0.275909
ML-1395				POS			level4	224.993	358.1	0.288668	0.24484	0.225399	0.238578	0.199871	0.222848	0.207689	0.227995	0.251985	0.264753	0.203062	0.209935	0.269381	0.227598	0.291398
ML-1396				POS			level4	238.107	358.1	0.0495217	0.0708789	0.0714941	0.0769499	0.0716492	0.0701659	0.102211	0.111875	0.097946	0.0725875	0.0836461	0.0749196	0.103789	0.121895	0.0869046
ML-1397				POS			level4	244.118	358	0.116726	0.103336	0.0978399	0.076262	0.0496312	0.110401	0.0549256	0.124516	0.0915815	0.113333	0.180682	0.0679486	0.0913028	0.0955315	0.0680427
ML-1398				POS			level4	263.053	358	0.0846605	0.073696	0.0628624	0.0581041	0.0631747	0.044114	0.0715997	0.097769	0.157389	0.0771955	0.0616011	0.0565127	0.0981797	0.0885378	0.0833368
ML-1399				POS			level4	301.031	358	0.265753	0.24932	0.254777	0.250631	0.261382	0.270374	0.120001	0.070876	0.131281	0.0406818	0.301576	0.241277	0.327066	0.301271	0.270882
ML-1400				POS			level4	525.886	357.9	0.0586285	0.0458447	0.0326818	0.0259906	0.0788289	0.0605911	0.0566664	0.0837614	0.0629526	0.0418416	0.0767684	0.0357268	0.020627	0.0680489	0.042837
ML-1401				POS			level4	305.906	357.8	0.147735	0.101671	0.142422	0.170483	0.189606	0.157808	0.113134	0.17569	0.149248	0.0868114	0.115421	0.163479	0.17683	0.10955	0.170795
ML-1402				POS			level4	176.055	357.7	0.101915	0.0450591	0.0409089	0.142717	0.100979	0.173458	0.183963	0.110385	0.181982	0.0460946	0.0872116	0.116293	0.0972123	0.146377	0.199673
ML-1403				POS			level4	78.9559	357.6	0.368492	0.347356	0.307149	0.347339	0.292677	0.385038	0.413517	0.301723	0.333055	0.325303	0.356979	0.433493	0.321837	0.377691	0.33251
ML-1404				POS			level4	93.943	357.6	0.1753	0.199589	0.121678	0.187111	0.151207	0.166259	0.182527	0.195097	0.152902	0.155792	0.163106	0.139507	0.239395	0.204846	0.171798
ML-1405				POS			level4	144.928	357.6	0.243714	0.240762	0.172343	0.0851206	0.117283	0.21214	0.243305	0.138754	0.1442	0.130815	0.220859	0.248376	0.125221	0.251384	0.116345
ML-1406				POS			level4	193.038	357.6	0.47571	0.417009	0.38784	0.43835	0.419289	0.533825	0.447063	0.407215	0.42502	0.412084	0.462357	0.453256	0.507106	0.44274	0.484853
ML-1407				POS			level4	203.973	357.6	0.660437	0.563018	0.608667	0.527813	0.488416	0.561911	0.576763	0.608435	0.550007	0.56059	0.492401	0.587665	0.656621	0.515651	0.591482
ML-1408				POS			level4	254.101	357.6	0.137839	0.138546	0.0759588	0.0727421	0.0633393	0.125209	0.0695145	0.108255	0.16582	0.0921014	0.118848	0.079132	0.102366	0.10356	0.0997108
ML-1409				POS			level4	264.145	357.6	0.0954376	0.248663	0.155686	0.148594	0.068406	0.268071	0.113511	0.124187	0.45926	0.261574	0.236348	0.176097	0.276178	0.272487	0.176173
ML-1410				POS			level4	267.003	357.6	0.391234	0.361661	0.355106	0.375295	0.328406	0.439541	0.400441	0.378461	0.422283	0.395239	0.327583	0.426066	0.428434	0.361165	0.434287
ML-1411				POS			level4	300.947	357.6	1.92023	1.77589	1.80654	1.87819	1.78789	1.83975	1.91182	1.83312	1.98901	1.89142	1.65273	1.81214	2.09609	1.79393	2.05851
ML-1412				POS			level4	301.95	357.6	0.0717991	0.0919602	0.110521	0.106355	0.0989899	0.111355	0.0958547	0.0761216	0.120931	0.113056	0.10045	0.114097	0.118888	0.131193	0.146149
ML-1413				POS			level4	302.945	357.6	0.297354	0.21665	0.245431	0.242421	0.230898	0.201501	0.267004	0.234276	0.270648	0.233835	0.232272	0.229181	0.244352	0.225471	0.292741
ML-1414				POS			level4	339.159	357.6	0.0414649	0.0654285	0.042988	0.122151	0.0412518	0.0341676	0.0596055	0.0754481	0.0630816	0.0586992	0.112592	0.0995379	0.0528785	0.0979596	0.0279131
ML-1415				POS			level4	383.953	357.6	0.0567274	0.0810332	0.0361651	0.0602738	0.0716131	0.0693889	0.0561386	0.0633487	0.0612558	0.0680165	0.0649544	0.0386232	0.0879036	0.0749697	0.0641648
ML-1416				POS			level4	384.949	357.6	0.118453	0.0998528	0.0908154	0.102807	0.101544	0.0872378	0.0939631	0.110755	0.111582	0.123805	0.085479	0.0879388	0.105858	0.101992	0.11883
ML-1417				POS			level4	385.925	357.6	0.199249	0.191344	0.221688	0.192063	0.213929	0.20349	0.163225	0.180667	0.204607	0.19956	0.185085	0.189475	0.211482	0.213645	0.248821
ML-1418				POS			level4	386.932	357.6	0.075307	0.0671978	0.0876108	0.0760075	0.0591754	0.0945784	0.0705316	0.0833077	0.0976588	0.0746876	0.142601	0.0772835	0.151076	0.127452	0.109313
ML-1419				POS			level4	467.927	357.6	0.209897	0.18599	0.237247	0.276996	0.206862	0.185242	0.208833	0.191059	0.242968	0.190532	0.17298	0.195325	0.234204	0.19219	0.271232
ML-1420				POS			level4	503.913	357.6	0.0767368	0.0266855	0.0753687	0.0564142	0.0623997	0.0669207	0.0516095	0.0732133	0.0709447	0.040667	0.0906513	0.06878	0.0742884	0.0642507	0.0605225
ML-1421				POS			level4	512.887	357.6	0.170639	0.134821	0.141626	0.203502	0.149294	0.116114	0.13841	0.100912	0.143263	0.178817	0.111334	0.146717	0.188876	0.114293	0.175749
ML-1422				POS			level4	610.965	357.6	0.375563	0.300751	0.352782	0.397359	0.362816	0.28007	0.332476	0.378028	0.257239	0.357566	0.3116	0.345639	0.336499	0.267095	0.380291
ML-1423				POS			level4	122.965	357.5	0.201106	0.167161	0.183311	0.180827	0.187979	0.211873	0.204415	0.156722	0.222904	0.201015	0.196434	0.14419	0.214459	0.164334	0.189637
ML-1424				POS			level4	211.059	357.5	0.180394	0.147328	0.143892	0.174691	0.10488	0.197038	0.148422	0.135654	0.236055	0.196057	0.138602	0.195984	0.251913	0.195107	0.173913
ML-1425				POS			level4	298.952	357.5	0.106294	0.115427	0.12079	0.141025	0.121597	0.136896	0.109318	0.120687	0.0823786	0.110613	0.138005	0.102041	0.125367	0.131391	0.123098
ML-1426				POS			level4	367.844	357.5	0.0817172	0.0389378	0.0908787	0.0550516	0.0724979	0.0514808	0.0735591	0.0795278	0.0459721	0.0720211	0.0805481	0.0482991	0.0700095	0.0457761	0.0682312
ML-1427				POS			level4	381.914	357.5	0.113916	0.150128	0.133185	0.168587	0.147758	0.138665	0.15666	0.301411	0.136282	0.151646	0.146932	0.13897	0.182661	0.181227	0.15943
ML-1428				POS			level4	440.909	357.5	0.0920421	0.0943108	0.124473	0.10445	0.109749	0.0858769	0.100166	0.102932	0.112489	0.0901525	0.0603317	0.110641	0.119893	0.0955239	0.133235
ML-1429				POS			level4	483.815	357.5	0.160309	0.109531	0.188524	0.188875	0.17881	0.122255	0.203163	0.117975	0.137033	0.135267	0.0721315	0.204508	0.192105	0.159576	0.162013
ML-1430				POS			level4	522.913	357.5	0.0731614	0.0788064	0.0875132	0.10499	0.10635	0.0605504	0.0952519	0.077604	0.0811138	0.0977351	0.0707519	0.0771915	0.136531	0.0543535	0.096255
ML-1431				POS			level4	692.968	357.5	0.112674	0.143429	0.0811605	0.136436	0.100353	0.0566481	0.080988	0.0722656	0.106948	0.127268	0.103872	0.114991	0.115136	0.0839342	0.107253
ML-1432				POS			level4	312.968	357.4	0.251566	0.224279	0.217445	0.266329	0.241837	0.239883	0.254275	0.211342	0.18869	0.219559	0.223774	0.201878	0.226782	0.252222	0.259491
ML-1433				POS			level4	382.95	357.4	0.959102	0.892311	0.942111	0.892033	0.857195	1.00339	0.947503	0.962707	1.02628	0.968255	0.824808	0.892798	1.02963	0.988047	1.07195
ML-1434				POS			level4	609.966	357.4	0.640748	0.610248	0.679053	0.665436	0.648094	0.539241	0.556462	0.593902	0.597796	0.567065	0.504237	0.594827	0.615327	0.49554	0.692194
ML-1435				POS			level4	150.027	357.3	0.264311	0.167547	0.21093	0.13874	0.224962	0.294589	0.195014	0.201692	0.218575	0.201941	0.216876	0.224129	0.153087	0.258579	0.225732
ML-1436				POS			level4	302.964	357.3	0.059392	0.0471746	0.0486789	0.0530388	0.0706016	0.0989748	0.0176269	0.0612288	0.0596703	0.0422757	0.0369193	0.0866109	0.0483938	0.0747069	0.0564033
ML-1437				POS			level4	305.136	357.3	0.0533131	0.0736724	0.0644119	0.0623589	0.105321	0.130871	0.0681163	0.0888051	0.125919	0.135819	0.121389	0.0734628	0.14088	0.130747	0.078808
ML-1438				POS			level4	172.923	357.2	1.1652	1.04723	1.07225	1.13324	1.03386	1.09501	1.05195	1.11404	1.14811	1.02366	1.05784	1.0916	1.23761	1.12957	1.21843
ML-1439				POS			level4	532.984	357.2	0.0660288	0.156564	0.0543245	0.0869966	0.110067	0.0646146	0.0746037	0.0646372	0.0704031	0.0541797	0.122103	0.0685175	0.0774351	0.077239	0.100285
ML-1440				POS			level4	549.931	357.2	0.156493	0.192912	0.157064	0.154836	0.126273	0.134769	0.113852	0.139711	0.121655	0.12909	0.106322	0.123743	0.159836	0.175208	0.147961
ML-1441				POS			level4	176.011	357.1	0.628024	0.611403	0.541458	0.622907	0.627087	0.665303	0.363152	0.282721	0.277837	0.371213	0.391494	0.415976	0.511779	0.520035	0.463199
ML-1442				POS			level4	195.065	357.1	0.460807	0.492888	0.490178	0.501526	0.476054	0.52681	0.4957	0.464614	0.466372	0.462151	0.434627	0.463903	0.576262	0.610185	0.486269
ML-1443				POS			level4	344.929	357.1	0.119882	0.102336	0.085426	0.0867323	0.119571	0.100567	0.055827	0.108145	0.0851612	0.11127	0.106977	0.0903713	0.136607	0.118059	0.0919195
ML-1444				POS			level4	120.966	357	2.71914	2.69121	2.59954	2.72626	2.57566	2.69811	2.81196	2.71477	2.78027	2.72752	2.45449	2.65772	2.95761	2.64534	2.98985
ML-1445				POS			level4	162.886	357	0.156632	0.149712	0.15238	0.187823	0.15405	0.165599	0.159347	0.195524	0.200982	0.182826	0.148098	0.180715	0.204807	0.217015	0.200343
ML-1446				POS			level4	179.058	357	0.555762	0.472251	0.530932	0.484625	0.428086	0.497216	0.518864	0.478181	0.469495	0.504771	0.525244	0.478618	0.515442	0.435807	0.490088
ML-1447				POS			level4	200.863	357	0.499764	0.421739	0.477656	0.436999	0.415933	0.425523	0.405141	0.433418	0.457145	0.432327	0.405888	0.451953	0.478066	0.457041	0.444435
ML-1448				POS			level4	205.944	357	0.680165	0.627164	0.632044	0.696922	0.649573	0.602172	0.723673	0.664102	0.637987	0.602183	0.551001	0.600147	0.757872	0.596923	0.677079
ML-1449				POS			level4	270.957	357	0.319866	0.309504	0.263163	0.280971	0.316056	0.327395	0.334277	0.336389	0.313494	0.302794	0.268038	0.327306	0.372474	0.299379	0.368073
ML-1450				POS			level4	312.885	357	0.139435	0.149692	0.135918	0.118277	0.113291	0.0553148	0.153901	0.130841	0.0713506	0.075095	0.0709892	0.154265	0.0911385	0.0836105	0.0475635
ML-1451				POS			level4	321.131	357	0.247354	0.247949	0.21175	0.219833	0.199289	0.262591	0.291719	0.226838	0.256159	0.249898	0.184744	0.24597	0.317536	0.247316	0.260479
ML-1452				POS			level4	365.158	357	0.189144	0.150679	0.143498	0.183432	0.126878	0.18614	0.143342	0.122137	0.169309	0.146141	0.153822	0.114226	0.19275	0.115361	0.143215
ML-1453				POS			level4	464.953	357	0.735608	0.697114	0.728217	0.701866	0.760755	0.666248	0.714425	0.724046	0.800933	0.668587	0.656924	0.716647	0.720976	0.707252	0.801826
ML-1454				POS			level4	465.957	357	0.0137867	0.0555881	0.0529627	0.0736567	0.0611602	0.0722049	0.0600688	0.0387784	0.0644164	0.0891055	0.0571604	0.0484334	0.0571989	0.0519886	0.0702053
ML-1455				POS			level4	608.968	357	0.91555	0.801787	0.92858	0.919911	0.768598	0.661954	0.734096	0.845978	0.747556	0.708749	0.68945	0.75913	0.735329	0.711324	1.01673
ML-1456				POS			level4	691.97	357	0.249399	0.229278	0.237496	0.253967	0.229491	0.172259	0.204365	0.192599	0.213685	0.172327	0.193279	0.222326	0.238768	0.201827	0.256015
ML-1457				POS			level4	82.0637	356.9	2.9732	2.95708	2.7933	2.5084	2.50872	2.48338	2.9572	2.76529	3.02817	3.03129	2.72691	2.6789	3.13672	0.0688694	3.05713
ML-1458				POS			level4	135.053	356.9	0.0587337	0.0694756	0.0616371	0.114577	0.0612845	0.115962	0.0786346	0.135595	0.100805	0.125275	0.126364	0.0952274	0.0693525	0.0794271	0.125374
ML-1459				POS			level4	180.895	356.9	0.581403	0.502103	0.555387	0.421192	0.388693	0.554326	0.53143	0.522085	0.55554	0.544114	0.364996	0.486272	0.551432	0.424925	0.468701
ML-1460				POS			level4	202.97	356.9	11.2167	10.8126	11.1065	10.5632	10.8156	11.0616	11.5373	10.8734	11.4347	10.8093	10.0571	10.8736	11.4208	10.8458	11.5744
ML-1461				POS			level4	204.968	356.9	0.842438	0.72461	0.782977	0.779266	0.764441	0.789203	0.796431	0.812374	0.825547	0.750441	0.711936	0.760835	0.813195	0.773009	0.872665
ML-1462				POS			level4	220.928	356.9	0.547668	0.55918	0.532082	0.506643	0.483793	0.553712	0.584781	0.511624	0.618563	0.627864	0.517888	0.536344	0.605123	0.610767	0.509775
ML-1463				POS			level4	235.095	356.9	0.083172	0.163395	0.0528346	0.0456411	0.116486	0.140093	0.0904781	0.135668	0.12081	0.0843275	0.132011	0.115776	0.138812	0.0801448	0.129728
ML-1464				POS			level4	237.148	356.9	0.255713	0.243144	0.133028	0.0873651	0.215844	0.262343	0.233511	0.244685	0.26894	0.0969776	0.240872	0.249012	0.243964	0.232529	0.265091
ML-1465				POS			level4	242.962	356.9	0.190811	0.216774	0.129904	0.0852074	0.134752	0.129642	0.216125	0.101851	0.115353	0.0712775	0.196438	0.176122	0.913922	0.167662	0.057384
ML-1466				POS			level4	254.926	356.9	0.251708	0.21397	0.170329	0.246466	0.202426	0.216475	0.215498	0.231973	0.183261	0.18867	0.195336	0.250464	0.265082	0.236774	0.266039
ML-1467				POS			level4	260.928	356.9	1.66215	1.49868	1.57758	1.4029	1.52442	1.62856	1.65035	1.47733	1.75473	1.51109	1.40351	1.38054	1.71465	1.66319	1.66904
ML-1468				POS			level4	262.898	356.9	0.108231	0.101239	0.133408	0.462916	0.104513	0.133244	0.103366	0.0961588	0.0999494	0.100594	0.0971284	0.0701305	0.102389	0.0588301	0.111638
ML-1469				POS			level4	262.926	356.9	0.655727	0.571228	0.560196	0.524281	0.644677	0.62876	0.549288	0.541297	0.629564	0.532863	0.534202	0.528248	0.620817	0.587638	0.56825
ML-1470				POS			level4	263.903	356.9	0.285163	0.286465	0.288468	0.275584	0.257221	0.255376	0.292371	0.261546	0.303448	0.290619	0.24687	0.29917	0.290695	0.296444	0.373464
ML-1471				POS			level4	277.106	356.9	0.530425	0.470778	0.482189	0.387758	0.428711	0.488091	0.496783	0.496719	0.57601	0.587752	0.376682	0.530819	0.561862	0.461137	0.48677
ML-1472				POS			level4	282.866	356.9	0.18885	0.185111	0.154506	0.179327	0.172245	0.177038	0.168578	0.182194	0.199109	0.155464	0.156302	0.177637	0.164799	0.190923	0.213233
ML-1473				POS			level4	284.973	356.9	26.6866	23.9191	24.2374	25.1075	25.066	23.7106	25.4362	25.2196	25.2291	23.1664	22.7832	24.5113	25.6739	24.1374	26.4022
ML-1474				POS			level4	285.976	356.9	1.85217	1.58091	1.69068	1.63791	1.66193	1.60205	1.66195	1.74645	1.69726	1.51515	1.57102	1.66469	1.79411	1.62485	1.76378
ML-1475				POS			level4	286.971	356.9	1.64597	1.55058	1.59753	1.6595	1.5768	1.58132	1.61685	1.58387	1.61198	1.4821	1.5247	1.58085	1.73213	1.57732	1.78994
ML-1476				POS			level4	287.947	356.9	2.54773	2.41475	2.66945	2.38522	2.39883	2.42512	2.34744	2.49328	2.48827	2.26828	2.22225	2.37409	2.56992	2.31984	2.5662
ML-1477				POS			level4	289.946	356.9	0.154376	0.121934	0.147067	0.132176	0.169366	0.105746	0.107119	0.111185	0.130998	0.148118	0.144094	0.139569	0.194645	0.140046	0.13493
ML-1478				POS			level4	300.968	356.9	0.277277	0.266897	0.286721	0.263333	0.257257	0.286745	0.335717	0.255284	0.343585	0.312006	0.32006	0.242593	0.355006	0.327115	0.282882
ML-1479				POS			level4	302.932	356.9	0.247994	0.207712	0.200379	0.206523	0.2264	0.186689	0.227103	0.253564	0.20575	0.204698	0.238502	0.202996	0.288486	0.261565	0.210589
ML-1480				POS			level4	308.934	356.9	0.174096	0.0956015	0.0833052	0.109	0.10455	0.087507	0.121345	0.0866143	0.170408	0.136995	0.155968	0.117023	0.0745184	0.131744	0.11372
ML-1481				POS			level4	325.025	356.9	0.213159	0.187584	0.183026	0.0757839	0.151426	0.177545	0.140916	0.0842822	0.132465	0.0555776	0.144609	0.137849	0.143084	0.151432	0.135916
ML-1482				POS			level4	336.929	356.9	0.295344	0.26599	0.308703	0.35981	0.284533	0.269296	0.294758	0.283527	0.32927	0.32825	0.308758	0.307601	0.283979	0.313716	0.350337
ML-1483				POS			level4	342.932	356.9	0.308809	0.264744	0.24401	0.241571	0.254425	0.231753	0.253726	0.218122	0.267488	0.256595	0.244109	0.230862	0.278489	0.285744	0.257266
ML-1484				POS			level4	345.906	356.9	0.216493	0.141484	0.186466	0.198435	0.198264	0.215164	0.190902	0.200322	0.218422	0.172661	0.147399	0.206331	0.161902	0.214384	0.226733
ML-1485				POS			level4	352.96	356.9	0.0941727	0.0833151	0.0857788	0.100857	0.0781967	0.108696	0.101128	0.108495	0.087429	0.106169	0.0936445	0.071593	0.120963	0.433944	0.149261
ML-1486				POS			level4	369.95	356.9	1.05604	0.887415	0.981434	1.02792	0.953014	0.898157	0.902404	0.941226	0.945974	0.917449	0.91827	0.943754	1.07392	0.958992	1.1382
ML-1487				POS			level4	426.933	356.9	0.185642	0.189238	0.135455	0.147749	0.145075	0.156271	0.136577	0.174471	0.159468	0.163366	0.127473	0.145782	0.192644	0.156184	0.190147
ML-1488				POS			level4	427.909	356.9	0.392832	0.384415	0.393271	0.438328	0.356812	0.370184	0.343526	0.364863	0.354376	0.346585	0.366147	0.410305	0.417252	0.380831	0.426414
ML-1489				POS			level4	429.907	356.9	0.0715111	0.12043	0.09659	0.0509395	0.0459926	0.11691	0.0780892	0.0634153	0.0588746	0.0751475	0.075075	0.0892555	0.116092	0.0648486	0.0523411
ML-1490				POS			level4	430.884	356.9	0.204359	0.203348	0.207608	0.246683	0.217381	0.223299	0.191144	0.21745	0.195417	0.202247	0.166849	0.156167	0.226665	0.206481	0.263461
ML-1491				POS			level4	434.964	356.9	0.223987	0.145401	0.178455	0.143328	0.18559	0.20705	0.158649	0.16828	0.17794	0.197357	0.148325	0.192381	0.205268	0.181157	0.176127
ML-1492				POS			level4	450.98	356.9	0.35919	0.302731	0.326923	0.360466	0.315776	0.290768	0.272159	0.264457	0.260091	0.240295	0.261776	0.317896	0.314019	0.254718	0.311952
ML-1493				POS			level4	457.903	356.9	0.0433684	0.0744118	0.103637	0.0980664	0.0933869	0.0687124	0.0749893	0.0823021	0.0374033	0.0857572	0.0543309	0.029212	0.0889426	0.0615267	0.132491
ML-1494				POS			level4	471.163	356.9	0.190024	0.180853	0.168525	0.234825	0.178548	0.229421	0.193261	0.204998	0.198945	0.227316	0.215941	0.166119	0.218943	0.210394	0.210526
ML-1495				POS			level4	483.313	356.9	0.44128	0.37129	0.344394	0.294124	0.316258	0.264053	0.312411	0.360193	0.340913	0.332691	0.325671	0.312565	0.325445	0.374643	0.311115
ML-1496				POS			level4	508.936	356.9	0.0747439	0.0962655	0.102127	0.071023	0.100584	0.100244	0.0969141	0.0501495	0.0613514	0.0817099	0.100871	0.0597466	0.114156	0.0871162	0.10779
ML-1497				POS			level4	516.25	356.9	0.153401	0.241834	0.168738	0.190177	0.252141	0.161673	0.117226	0.19971	0.201489	0.211826	0.223276	0.185621	0.160026	0.198625	0.192673
ML-1498				POS			level4	516.967	356.9	0.13595	0.125024	0.0953878	0.115824	0.126357	0.125881	0.0745044	0.112965	0.120662	0.0907282	0.418436	0.117216	0.108193	0.123552	0.106147
ML-1499				POS			level4	546.956	356.9	0.351348	0.341227	0.394618	0.365064	0.363366	0.336818	0.356064	0.361819	0.337783	0.342641	0.373918	0.354805	0.422196	0.376437	0.426176
ML-1500				POS			level4	628.96	356.9	0.152064	0.1465	0.152469	0.129825	0.158329	0.152363	0.12364	0.116573	0.143643	0.131443	0.123876	0.123544	0.142901	0.131511	0.185788
ML-1501				POS			level4	690.972	356.9	0.345554	0.302504	0.381645	0.338639	0.338022	0.253036	0.254265	0.293567	0.308879	0.311229	0.273972	0.342875	0.29762	0.25877	0.36766
ML-1502				POS			level4	772.975	356.9	0.110408	0.119997	0.120152	0.145339	0.127848	0.0579078	0.066711	0.11083	0.103317	0.0618847	0.0647013	0.0921261	0.105696	0.0999213	0.167663
ML-1503				POS			level4	778.481	356.9	0.572901	0.321087	0.510965	2.10009	0.325683	1.99583	3.82277	2.22891	0.887845	0.454414	0.106676	0.481707	0.199767	0.503625	0.480216
ML-1504				POS			level4	820.527	356.9	3.97995	2.37684	3.48697	3.42621	2.31221	2.05066	1.03714	2.97419	0.0286518	3.15777	1.25171	3.03729	1.26142	2.39091	3.85551
ML-1505				POS			level4	821.53	356.9	1.82436	1.01534	1.69773	1.70465	1.12566	1.03318	0.495891	1.56856	0.0540805	1.52536	0.0485307	1.47645	0.596694	1.13492	1.92357
ML-1506				POS			level4	290.921	356.8	0.241594	0.218762	0.234814	0.289951	0.157337	0.247585	0.29468	0.300978	0.270726	0.234065	0.161619	0.202328	0.251306	0.231571	0.227422
ML-1507				POS			level4	349.931	356.8	0.304738	0.245947	0.239624	0.213109	0.232355	0.274986	0.30871	0.305984	0.270058	0.270413	0.316855	0.276072	0.415332	0.358341	0.338106
ML-1508				POS			level4	366.976	356.8	7.83308	7.44154	7.44917	7.36219	7.58204	7.17105	7.35138	7.31802	7.14876	6.94983	7.08194	6.94079	7.84557	7.24399	8.43139
ML-1509				POS			level4	367.98	356.8	0.677253	0.645764	0.674428	0.692766	0.66751	0.659311	0.592863	0.707043	0.603808	0.629647	0.584221	0.620279	0.733644	0.63976	0.823908
ML-1510				POS			level4	368.975	356.8	0.475858	0.424371	0.499671	0.501834	0.427937	0.490083	0.441441	0.480211	0.477351	0.473812	0.43265	0.429637	0.477496	0.427389	0.501629
ML-1511				POS			level4	372.925	356.8	0.240646	0.275735	0.271763	0.277973	0.268232	0.248017	0.246627	0.240264	0.253671	0.269047	0.19782	0.246317	0.257184	0.211662	0.335107
ML-1512				POS			level4	418.932	356.8	0.182717	0.144421	0.189985	0.157928	0.144788	0.170623	0.1695	0.16985	0.172194	0.166207	0.15493	0.151811	0.189107	0.193272	0.209891
ML-1513				POS			level4	424.935	356.8	0.656399	0.530982	0.611863	0.581453	0.598957	0.566468	0.556552	0.493833	0.567789	0.638559	0.608032	0.507345	0.583216	0.560713	0.695505
ML-1514				POS			level4	448.979	356.8	6.00737	5.60433	5.73529	5.94746	5.64658	5.61842	5.54533	5.61991	5.32902	5.35783	5.17352	5.57991	6.01717	5.16689	6.70564
ML-1515				POS			level4	449.983	356.8	0.66889	0.637059	0.649539	0.677307	0.664916	0.632988	0.604967	0.63928	0.607337	0.587247	0.603398	0.608867	0.676157	0.541645	0.745946
ML-1516				POS			level4	451.953	356.8	1.1203	1.0211	1.12185	0.987328	1.07398	0.965956	0.9418	0.99017	0.996832	1.04282	0.921411	0.996401	1.15557	0.955003	1.11514
ML-1517				POS			level4	454.928	356.8	0.353948	0.353931	0.356731	0.409394	0.357704	0.299101	0.28116	0.288126	0.323879	0.294203	0.298671	0.369792	0.360096	0.321802	0.37516
ML-1518				POS			level4	485.085	356.8	0.0977855	0.114744	0.0855941	0.0955215	0.152249	0.122754	0.0523847	0.0912595	0.137057	0.0773534	0.0791622	0.112569	0.081585	0.102898	0.0847512
ML-1519				POS			level4	531.986	356.8	0.321997	0.307092	0.329742	0.331544	0.303625	0.320855	0.329335	0.294492	0.283439	0.303744	0.330007	0.29801	0.313835	0.314721	0.269774
ML-1520				POS			level4	594.891	356.8	0.0383132	0.0398656	0.0462335	0.0737656	0.0804581	0.0802167	0.0877866	0.0748883	0.0763476	0.0787712	0.0507306	0.0566201	0.0753465	0.0629801	0.0154569
ML-1521				POS			level4	794.512	356.8	0.716237	0.333082	0.443984	0.504159	0.29886	0.298806	0.57472	0.359611	0.135212	0.486716	0.72175	0.390673	0.702618	0.288075	0.439716
ML-1522				POS			level4	816.495	356.8	0.243925	0.219715	0.200757	0.0454647	0.0714826	0.0850026	0.0543812	0.0190185	0.0396094	0.183124	0.188706	0.155072	0.146475	0.180791	0.137642
ML-1523				POS			level4	902.531	356.8	0.476288	0.297318	0.47156	0.477107	0.348791	0.264801	0.0887898	0.382876	0.210436	0.315838	0.158839	0.378706	0.133523	0.237226	0.49137
ML-1524				POS			level4	163.974	356.6	0.0647706	0.082477	0.0501911	0.05532	0.0588779	0.0580392	0.0936694	0.0668636	0.0495888	0.0960719	0.0700584	0.095237	0.0699285	0.0525998	0.0593021
ML-1525				POS			level4	384.935	356.6	0.333872	0.306905	0.366184	0.351353	0.359969	0.374487	0.382354	0.353747	0.35039	0.375983	0.331657	0.301297	0.385636	0.372048	0.418237
ML-1526				POS			level4	400.909	356.6	0.0748865	0.0867864	0.0555339	0.0517948	0.0900418	0.0801528	0.0312333	0.0854753	0.0609471	0.0985977	0.0440197	0.0292553	0.050953	0.0787209	0.0715882
ML-1527				POS			level4	506.939	356.6	0.446812	0.400643	0.446048	0.448533	0.403095	0.348965	0.405867	0.383306	0.436824	0.408719	0.396247	0.389054	0.470839	0.444266	0.448707
ML-1528				POS			level4	530.982	356.6	2.71182	2.29468	2.7483	2.65267	2.4885	2.42055	2.36379	2.45759	2.2933	2.31855	2.32818	2.44241	2.65392	2.35865	2.97794
ML-1529				POS			level4	221.163	356.4	0.133158	0.0504791	0.0822215	0.0546898	0.0854461	0.0775246	0.122691	0.0651149	0.125278	0.0680685	0.0994018	0.12809	0.0657121	0.0900375	0.139642
ML-1530				POS			level4	500.936	356.4	0.0902543	0.118752	0.135665	0.106183	0.111882	0.101002	0.0782594	0.0978117	0.112243	0.117459	0.114786	0.121021	0.139725	0.0785077	0.141539
ML-1531				POS			level4	509.913	356.4	0.314841	0.292715	0.320852	0.326709	0.320539	0.337671	0.31043	0.324311	0.273875	0.2891	0.252153	0.278143	0.303208	0.337173	0.307073
ML-1532				POS			level4	533.957	356.4	0.724833	0.571234	0.652088	0.716625	0.625806	0.627379	0.610108	0.627425	0.644147	0.612751	0.591866	0.602626	0.653324	0.65074	0.773084
ML-1533				POS			level4	612.985	356.4	1.11205	0.928773	1.06966	1.05711	1.00535	0.892527	0.889462	0.918164	0.886733	0.913618	0.889326	0.996826	1.01761	0.832744	1.17249
ML-1534				POS			level4	615.96	356.4	0.366403	0.314211	0.374319	0.381342	0.378392	0.294797	0.367214	0.363908	0.339956	0.32684	0.289073	0.333328	0.331152	0.288843	0.405164
ML-1535				POS			level4	710.963	356.4	0.0383732	0.0194551	0.0345465	0.0700981	0.0542332	0.024763	0.0649291	0.0414303	0.0424831	0.0548275	0.0495208	0.0449682	0.0387233	0.0277313	0.04915
ML-1536				POS			level4	773.973	356.4	0.0685596	0.059646	0.05715	0.0670074	0.0997509	0.030223	0.0598462	0.0545286	0.0550158	0.0450684	0.0377687	0.0509338	0.0715066	0.03238	0.0862842
ML-1537				POS			level4	263.127	356.3	0.153782	0.0605001	0.0814835	0.114315	0.104266	0.164267	0.0538917	0.150491	0.117765	0.0933233	0.123879	0.064032	0.0884263	0.0810248	0.122495
ML-1538				POS			level4	269.211	356.3	0.103572	0.0724896	0.11098	0.080627	0.148342	0.109042	0.35938	0.164658	0.139877	0.151558	0.0805533	0.047646	0.125284	0.125691	0.1014
ML-1539				POS			level4	371.913	356.3	0.187318	0.187908	0.230368	0.226826	0.226588	0.228885	0.170416	0.213265	0.223604	0.250655	0.246529	0.249661	0.304753	0.290059	0.248122
ML-1540				POS			level4	536.931	356.3	0.256836	0.253419	0.220367	0.240557	0.220823	0.220639	0.186191	0.257429	0.248105	0.237436	0.214746	0.226324	0.29849	0.24285	0.26146
ML-1541				POS			level4	588.942	356.3	0.213773	0.224467	0.208766	0.247202	0.241756	0.188937	0.226984	0.166737	0.182738	0.208878	0.185813	0.243822	0.222404	0.257413	0.248189
ML-1542				POS			level4	591.916	356.3	0.206804	0.182493	0.193547	0.134659	0.165423	0.183266	0.173406	0.183473	0.150517	0.150931	0.126587	0.172956	0.147476	0.173702	0.173724
ML-1543				POS			level4	613.989	356.3	0.112044	0.16119	0.165958	0.183166	0.127237	0.0877946	0.0462585	0.146037	0.113064	0.115923	0.135454	0.119563	0.139349	0.0758322	0.127215
ML-1544				POS			level4	618.935	356.3	0.102476	0.100221	0.145844	0.117525	0.149922	0.114554	0.163302	0.100375	0.0757587	0.122807	0.080861	0.112969	0.128142	0.129295	0.127164
ML-1545				POS			level4	670.945	356.3	0.138381	0.086008	0.127069	0.104281	0.109573	0.105976	0.0897864	0.091009	0.0552991	0.101716	0.0471336	0.125063	0.102742	0.0687655	0.104105
ML-1546				POS			level4	673.919	356.3	0.101513	0.0420481	0.0932149	0.103315	0.108352	0.11084	0.0857921	0.0687097	0.10251	0.0831429	0.0692699	0.103213	0.101576	0.0847034	0.0517815
ML-1547				POS			level4	694.988	356.3	0.431017	0.359069	0.413829	0.425286	0.430774	0.358459	0.40162	0.396372	0.338356	0.375817	0.34574	0.393777	0.42357	0.339655	0.478734
ML-1548				POS			level4	776.992	356.3	0.115162	0.158519	0.147042	0.136597	0.159941	0.132012	0.137535	0.153721	0.127479	0.117067	0.132647	0.12302	0.150308	0.137986	0.189733
ML-1549				POS			level4	797.53	356.3	0.511241	0.511602	0.128399	0.4085	0.399504	1.87065	0.302696	0.274561	0.267429	0.903222	0.234019	0.435439	1.41788	1.91128	0.782838
ML-1550				POS			level4	104.105	356.2	0.216774	8.67907	7.77324	8.10134	8.3237	0.101848	6.9207	0.052681	0.0803407	0.0581957	7.66007	7.2764	8.01807	0.0626928	9.32966
ML-1551				POS			level4	105.021	356.2	169.203	172.162	150.368	155.37	0.0420058	0.119458	178.042	164.673	168.518	0.0658981	160.686	150.124	0.06668	0.128098	0.0898968
ML-1552				POS			level4	107.058	356.2	0.571278	0.552564	0.530996	0.49775	0.468055	0.652144	0.594127	0.567486	0.587815	0.577645	0.457324	0.538766	0.564398	0.556003	0.643833
ML-1553				POS			level4	120.058	356.2	1.17998	1.35173	1.34471	1.25352	1.13655	1.61567	1.40516	1.55228	1.89742	1.51269	1.07949	1.50247	1.67949	1.36925	1.63242
ML-1554				POS			level4	161.019	356.2	0.233611	0.262751	0.241044	0.212215	0.226268	0.248682	0.275318	0.251294	0.283735	0.218142	0.19904	0.243036	0.253283	0.283736	0.229208
ML-1555				POS			level4	175.034	356.2	0.163832	0.109235	0.0671989	0.0873007	0.119302	0.103743	0.155816	0.166044	0.181982	0.169233	0.0478588	0.197411	0.103288	0.204221	0.199931
ML-1556				POS			level4	221.126	356.2	0.22932	0.258066	0.192295	0.22664	0.30845	0.379241	0.147759	0.234376	0.235485	0.230678	0.348038	0.181564	0.391254	0.3172	0.211594
ML-1557				POS			level4	229.007	356.2	0.0941363	0.127254	0.103797	2.56295	0.107707	0.184645	0.138795	2.35173	0.0931408	0.143483	0.143881	0.168092	0.166239	0.17106	0.172773
ML-1558				POS			level4	259.017	356.2	0.0894016	2.81813	2.23246	2.25968	2.82678	0.102128	3.26438	0.06135	0.0984972	0.0559276	3.33928	2.58763	3.51872	3.60544	3.1231
ML-1559				POS			level4	279.168	356.2	0.0509754	0.108861	0.0805835	1.87517	0.038045	0.0978623	2.39325	1.98322	1.90858	1.82785	0.0595921	0.0508837	2.30112	2.03648	2.18177
ML-1560				POS			level4	281.137	356.2	0.104702	0.116157	0.0932876	0.0628986	0.0322284	0.127327	0.0605439	0.0505699	0.114911	0.0982658	0.0590404	0.0510105	0.0701643	0.0947588	0.123951
ML-1561				POS			level4	309.052	356.2	0.435918	0.479812	0.480119	0.382681	0.367775	0.431005	0.332819	0.276265	0.327044	0.308776	0.294544	0.301732	0.356413	0.34522	0.320676
ML-1562				POS			level4	325.215	356.2	0.250922	0.243052	0.233337	0.159749	0.133356	0.243094	0.328289	0.2977	0.335632	0.24814	0.247586	0.248483	0.310237	0.260467	0.22645
ML-1563				POS			level4	421.907	356.2	0.0570796	0.0745045	0.060435	0.0456981	0.0371568	0.0851041	0.072979	0.0141312	0.0488279	0.0291253	0.0724865	0.0646283	0.0371408	0.0242866	0.0513252
ML-1564				POS			level4	466.938	356.2	0.130727	0.0849518	0.126651	0.140905	0.0765125	0.131546	0.0991986	0.129559	0.184282	0.131569	0.0996715	0.122182	0.135465	0.113545	0.116916
ML-1565				POS			level4	468.972	356.2	0.0639745	0.0547184	0.118738	0.0439162	0.0337701	0.0386591	0.0970943	0.036178	0.0660472	0.0345364	0.0753627	0.0626259	0.0602271	0.0509604	0.0917032
ML-1566				POS			level4	614.391	356.2	1.7463	1.52212	1.61036	1.10878	0.847722	0.833653	0.558579	0.504384	0.626201	0.342561	0.337087	0.304745	0.673759	0.634886	0.647106
ML-1567				POS			level4	615.391	356.2	0.480053	0.371431	0.4463	0.260436	0.211005	0.215079	0.0841887	0.0889253	0.13747	0.0573917	0.0782772	0.0317583	0.12915	0.0934287	0.12041
ML-1568				POS			level4	653.455	356.2	0.351786	0.357415	0.244487	0.347562	0.448022	0.229509	0.337079	0.2797	0.470755	0.274548	0.403618	0.344183	0.295723	0.061751	0.175347
ML-1569				POS			level4	654.458	356.2	0.151293	0.0896495	0.0817883	0.030499	0.0833102	0.0638885	0.129508	0.0648923	0.0863643	0.0988757	0.144572	0.14652	0.129023	0.0146491	0.0405336
ML-1570				POS			level4	656.474	356.2	0.26802	0.214735	0.269656	0.360152	0.456882	0.259509	0.248928	0.490919	0.448149	0.244043	0.284477	0.287204	0.338518	0.285622	0.253676
ML-1571				POS			level4	695.391	356.2	0.40565	0.400671	0.467352	0.239698	0.221173	0.162333	0.0974824	0.087036	0.196116	0.0716039	0.065321	0.0817109	0.10943	0.159783	0.10221
ML-1572				POS			level4	697.964	356.2	0.151012	0.173838	0.176564	0.202937	0.16428	0.165074	0.172038	0.169552	0.201824	0.146873	0.159004	0.139075	0.188174	0.14445	0.186901
ML-1573				POS			level4	137.069	356.1	0.390739	0.431003	0.502225	0.348601	0.37706	0.440033	0.366066	0.414138	0.454849	0.405409	0.390766	0.367777	0.479593	0.387648	0.399234
ML-1574				POS			level4	154.084	356.1	1.52393	1.48567	1.43076	1.26034	1.26359	1.53088	1.40073	1.3551	1.64862	1.37591	1.35633	1.31053	0.890175	1.47175	1.41332
ML-1575				POS			level4	162.113	356.1	0.0618333	0.121453	0.0658858	0.342675	0.532135	0.581127	0.134438	0.394739	0.119012	0.515132	0.509541	0.104406	0.55162	0.19475	0.0984296
ML-1576				POS			level4	165.014	356.1	0.267596	0.241464	0.209854	0.140962	0.156431	0.242946	0.16871	0.140781	0.291527	0.232851	0.208626	0.365157	0.311144	0.304084	0.512901
ML-1577				POS			level4	174.998	356.1	0.160849	0.203812	0.266198	0.246461	0.0882097	0.20519	0.165591	0.227412	0.203134	0.207659	0.202144	0.180876	0.261073	0.185	0.186659
ML-1578				POS			level4	223.095	356.1	0.299001	0.255936	0.187328	0.199278	0.252345	0.289558	0.280597	0.14726	0.234395	0.115592	0.172214	0.154034	0.200231	0.245344	0.195231
ML-1579				POS			level4	299.009	356.1	0.292802	0.293612	0.224612	0.237551	0.236177	0.323532	0.288743	0.245098	0.301251	0.307714	0.280054	0.249359	0.322163	0.278654	0.322153
ML-1580				POS			level4	338.057	356.1	0.273409	0.284922	0.188995	0.346139	0.4443	0.343263	0.582419	0.485712	0.42659	0.394712	0.473777	0.447657	0.603921	0.603483	0.676944
ML-1581				POS			level4	378.997	356.1	0.239347	0.138756	0.144889	0.199689	0.143361	0.161933	0.167351	0.189551	0.189235	0.140794	0.17122	0.163657	0.20246	0.120067	0.201999
ML-1582				POS			level4	383.216	356.1	0.0133628	0.0585781	0.061828	0.0106941	0.0447724	0.0331468	0.168961	0.148368	0.149126	0.0951446	0.113987	0.123306	0.0645127	0.138154	0.133964
ML-1583				POS			level4	500.993	356.1	0.703654	0.67174	0.745158	0.707773	0.774235	0.676176	0.678563	0.690601	0.58734	0.596005	0.643047	0.644852	0.643193	0.622435	0.73511
ML-1584				POS			level4	538.97	356.1	0.0887127	0.160291	0.0908994	0.107353	0.107994	0.0766025	0.129509	0.115943	0.0801089	0.0986364	0.128349	0.151157	0.0768459	0.126964	0.116375
ML-1585				POS			level4	543.004	356.1	0.16132	0.197226	0.215219	0.18111	0.175852	0.161348	0.160717	0.139938	0.158073	0.169217	0.208029	0.173846	0.172602	0.17219	0.241384
ML-1586				POS			level4	582.996	356.1	0.359984	0.373243	0.331524	0.35482	0.385177	0.29175	0.351637	0.310196	0.300545	0.285328	0.323906	0.344672	0.291144	0.281996	0.388521
ML-1587				POS			level4	599.017	356.1	0.219817	0.215683	0.251647	0.229831	0.223054	0.159019	0.155502	0.197609	0.135545	0.182416	0.199969	0.216957	0.18519	0.162559	0.20237
ML-1588				POS			level4	601.388	356.1	0.065826	0.0914699	0.0289412	0.0486016	0.0603219	0.0257823	0.419492	0.321525	0.359381	0.255598	0.261085	0.292732	0.474776	0.376468	0.516579
ML-1589				POS			level4	613.388	356.1	4.19519	3.91482	4.23128	2.52548	2.26523	2.03959	1.51537	1.40897	1.60054	1.11473	1.09688	0.827181	1.68085	1.52963	1.9103
ML-1590				POS			level4	639	356.1	0.321865	0.267616	0.301865	0.320273	0.328229	0.26298	0.276592	0.238591	0.256845	0.234247	0.243226	0.303231	0.292753	0.254739	0.325803
ML-1591				POS			level4	665	356.1	0.202567	0.182709	0.162089	0.174785	0.176967	0.14712	0.109832	0.120358	0.128237	0.124104	0.17348	0.149789	0.148747	0.133977	0.217085
ML-1592				POS			level4	679.015	356.1	2.65876	2.3489	2.69035	2.65418	2.93374	2.05796	2.20533	2.39152	1.98996	2.08182	2.24174	2.24746	2.30691	2.09235	2.81405
ML-1593				POS			level4	680.018	356.1	0.464214	0.388733	0.456739	0.497925	0.575758	0.350156	0.395532	0.402634	0.351066	0.366435	0.392311	0.434556	0.451019	0.366173	0.468439
ML-1594				POS			level4	761.019	356.1	0.897615	0.931674	1.00144	1.04983	1.09964	0.778669	0.780887	0.917285	0.709509	0.77412	0.849187	0.849523	0.807623	0.847641	1.1081
ML-1595				POS			level4	925.024	356.1	0.114934	0.107179	0.0989773	0.107989	0.114571	0.0677927	0.0251914	0.051885	0.0577172	0.0751843	0.0871632	0.108829	0.0910134	0.103966	0.0607786
ML-1596				POS			level4	186.985	356	0.878252	0.819956	0.756302	0.614	0.785167	0.735915	0.665025	0.70861	0.702488	0.66732	0.669067	0.765793	0.346454	0.70461	135.07
ML-1597				POS			level4	446.984	356	0.129376	0.605824	0.136144	0.129713	0.152924	0.120038	0.1354	0.166201	0.651656	0.147438	0.161188	0.149624	0.136174	0.13305	0.169506
ML-1598				POS			level4	762.021	356	0.188421	0.136097	0.187672	0.185091	0.207581	0.145713	0.125251	0.12581	0.124313	0.165275	0.166227	0.135407	0.154621	0.12372	0.242312
ML-1599				POS			level4	810.592	356	0.39614	0.299746	0.400658	0.284254	0.766912	0.295078	0.666746	0.55793	0.390366	0.148626	0.418153	0.368851	0.4042	0.225312	0.599867
ML-1600				POS			level4	99.0512	355.9	9.6142	10.7184	9.15427	9.62752	9.66756	10.3138	10.7785	9.70763	12.3436	0.0807663	0.07285	9.32414	11.2163	11.3251	10.6634
ML-1601				POS			level4	267.159	355.9	0.132363	0.159008	0.180848	0.147447	0.150167	0.253032	0.184884	0.113904	0.211712	0.162975	0.14686	0.194866	0.107857	0.103381	0.100993
ML-1602				POS			level4	281.267	355.9	0.156247	0.142258	0.0953575	0.0537814	0.127331	0.0723222	0.214166	0.0676356	0.0722039	0.110656	0.0550254	0.064219	0.0502054	0.0498575	0.0701627
ML-1603				POS			level4	393.013	355.9	0.0790081	1.13847	0.0947028	1.1213	1.23246	0.110247	0.0930286	1.00057	0.984131	1.02238	1.0431	1.02237	1.18622	0.0815802	1.3365
ML-1604				POS			level4	483.361	355.9	0.0370857	0.103498	0.0300565	0.0343825	0.0585767	0.110987	0.0497008	0.0366723	0.0696249	0.071568	0.0424298	0.0692917	0.140347	0.131662	0.137389
ML-1605				POS			level4	189.014	355.8	0.329173	0.302086	0.222996	0.274318	0.26742	0.376863	0.296575	1.19913	1.04997	0.397864	0.265757	0.361025	1.09942	0.368068	0.251125
ML-1606				POS			level4	207.024	355.8	0.900984	0.806431	0.748816	0.608532	0.589829	0.954951	0.866647	0.69285	1.02281	0.843544	0.720538	0.838308	1.02139	0.897964	0.681747
ML-1607				POS			level4	229.988	355.8	0.122835	0.0923971	0.103223	0.0796795	0.0675988	0.0983763	0.116748	0.0982937	0.0657722	0.099344	0.101202	0.115376	0.095778	0.0902919	0.0887828
ML-1608				POS			level4	336.987	355.8	0.39118	0.506406	0.454583	0.419333	0.491367	0.446315	0.449871	0.438123	0.390416	0.37099	0.408904	0.434907	0.430227	0.474486	0.514482
ML-1609				POS			level4	383.145	355.8	0.164488	0.16729	0.11682	0.0677325	0.115333	0.132355	0.087957	0.081104	0.113626	0.159658	0.0902796	0.0926799	0.124144	0.161817	0.121562
ML-1610				POS			level4	461	355.8	0.324263	0.313045	0.342987	0.307828	0.352444	0.324486	0.267898	0.348128	0.291422	0.258374	0.295277	0.363483	0.329162	0.307186	0.404034
ML-1611				POS			level4	752.464	355.8	0.0447897	0.0839288	0.0128525	0.0567669	0.0903471	0.278828	0.136853	0.0749873	0.244624	0.0698545	0.130595	0.106163	0.173949	0.203247	0.117092
ML-1612				POS			level4	843.022	355.8	0.412024	0.305182	0.457745	0.483611	0.356455	0.30443	0.301094	0.373524	0.266279	0.308401	0.333069	0.390679	0.365113	0.342653	0.407843
ML-1613				POS			level4	87.9772	355.6	0.258961	0.308077	0.349139	0.228671	0.200075	0.18976	0.190907	0.239776	0.188676	0.20847	0.199884	0.389909	0.190556	0.194263	0.226977
ML-1614				POS			level4	90.9768	355.6	0.319579	0.318801	0.28286	0.241535	0.235249	0.34307	0.31499	4.85048	0.305808	0.282416	0.3198	0.262883	0.326315	0.30612	0.299261
ML-1615				POS			level4	116.993	355.6	0.476181	0.554154	0.325352	0.282675	0.275523	0.533914	0.464913	0.385313	0.594746	0.530129	0.434734	0.378658	0.55212	0.557762	0.427563
ML-1616				POS			level4	120.987	355.6	3.28789	3.07463	2.76955	2.80271	2.3803	2.93152	2.92518	2.84935	3.30942	2.91633	2.50705	2.84773	3.31281	3.10075	2.88391
ML-1617				POS			level4	128.954	355.6	0.959261	0.928922	0.640859	0.585342	0.580264	0.786751	1.00723	0.606977	0.535414	0.438628	0.925395	0.928695	0.551363	0.888699	0.554549
ML-1618				POS			level4	135.003	355.6	0.894252	0.962041	0.833821	0.694139	0.738842	0.987899	1.04679	0.787742	1.19026	1.0049	0.772265	0.91186	1.10864	1.15176	1.22835
ML-1619				POS			level4	150.998	355.6	0.27703	0.247604	0.214713	0.214129	0.222415	0.24581	0.254448	0.251916	0.261214	0.24594	0.237773	0.226407	0.365023	0.276219	0.268116
ML-1620				POS			level4	172.98	355.6	0.451496	0.42592	0.413905	0.445607	0.409877	0.460728	0.460475	0.461117	0.428745	0.462478	0.43727	0.433271	0.465235	0.41422	0.466158
ML-1621				POS			level4	174.05	355.6	0.728451	0.752802	0.666901	0.978314	0.885771	0.962573	1.56884	1.27138	1.14252	1.1343	1.37562	1.15363	1.67541	1.73208	1.65307
ML-1622				POS			level4	181.095	355.6	0.198766	0.241602	0.2375	0.221921	0.126919	0.253847	0.109421	0.191881	0.230932	0.258157	0.193193	0.212334	0.256488	0.224367	0.0626424
ML-1623				POS			level4	187.007	355.6	0.880595	0.832278	0.717373	0.847182	0.710649	0.830124	0.826131	0.777168	0.754369	0.70132	0.689578	0.817936	0.774264	123.186	0.769354
ML-1624				POS			level4	187.999	355.6	6.59571	6.02995	5.95613	6.27527	6.14192	6.12703	6.28881	6.36928	6.26202	5.6894	5.64463	5.8278	6.42922	5.93185	6.76122
ML-1625				POS			level4	217.082	355.6	2.7555	0.0888772	0.0706046	2.51561	0.0611102	2.76571	2.61904	2.72789	2.92088	2.82223	2.35066	2.47223	2.52978	2.672	0.0912332
ML-1626				POS			level4	241.975	355.6	0.437278	0.460361	0.430236	0.397515	0.447407	0.369685	0.390285	0.467947	0.507196	0.356915	0.353593	0.391685	0.422155	0.392818	0.458352
ML-1627				POS			level4	254.983	355.6	2.23768	1.99413	2.11816	1.97505	2.01736	2.0188	2.04815	1.93066	1.96541	1.84697	1.89348	2.0138	2.11317	1.94013	2.1744
ML-1628				POS			level4	261.11	355.6	0.066286	1.84528	1.64567	1.6422	1.63924	0.0785794	1.72007	1.50766	2.00247	0.0485144	0.090344	1.59006	1.74348	1.83151	1.55875
ML-1629				POS			level4	263.111	355.6	0.139356	0.0453892	0.0762376	0.0960401	0.105082	0.13436	0.13393	0.168162	0.149494	0.11565	0.117978	0.0949157	0.164534	0.152559	0.141691
ML-1630				POS			level4	268.916	355.6	0.189109	0.170179	0.121952	0.166646	0.187884	0.208396	0.167803	0.143007	0.170854	0.18278	0.143032	0.153857	0.162498	0.152456	0.14936
ML-1631				POS			level4	268.98	355.6	1.17127	1.10089	1.08387	1.03313	1.1587	1.04025	1.11578	1.09859	1.10294	1.03998	1.01428	1.09954	1.05794	1.07626	1.22638
ML-1632				POS			level4	268.999	355.6	181.225	168.698	173.778	176.378	174.759	169.539	173.163	174.135	168.86	160.198	158.183	167.164	176.183	163.755	191.373
ML-1633				POS			level4	269.018	355.6	1.28026	1.19655	1.20217	1.24859	1.09193	1.17964	1.19567	1.15877	1.13469	1.05093	1.06494	1.12704	1.25462	1.07152	1.23531
ML-1634				POS			level4	269.029	355.6	144.927	143.766	132.657	0.162918	0.17166	0.170077	158.167	137.932	140.432	131.447	146.259	129.131	156.635	0.187426	155.681
ML-1635				POS			level4	270.002	355.6	12.776	11.4555	12.0445	12.4857	12.129	11.9582	12.252	12.0349	11.7045	11.0284	11.2362	11.6881	12.5103	11.5004	13.6281
ML-1636				POS			level4	282.978	355.6	0.819964	0.80215	0.795317	0.84644	0.82845	0.773838	0.685605	0.782062	0.736599	0.687576	0.758035	0.728052	0.726563	0.699596	0.894191
ML-1637				POS			level4	284.993	355.6	1.86482	1.85031	1.751	1.6339	1.68546	1.95882	1.7778	1.64434	2.01755	1.94172	1.5695	1.74985	2.12265	1.90979	1.93663
ML-1638				POS			level4	286.99	355.6	0.286949	0.294243	0.321693	0.264726	0.218966	0.240902	0.280854	0.282219	0.292658	0.291768	0.286128	0.27678	0.288427	0.25358	0.289551
ML-1639				POS			level4	289.028	355.6	0.187727	0.170136	0.0943013	0.156491	0.138461	0.216197	0.177045	0.139528	0.257126	0.254408	0.164682	0.174406	0.165652	0.230534	0.217606
ML-1640				POS			level4	296.994	355.6	1.596	1.43375	1.63487	1.57861	1.63612	1.57346	1.45132	1.51422	1.4921	1.37305	1.35903	1.44117	1.56167	1.54729	1.78338
ML-1641				POS			level4	297.989	355.6	0.408776	0.398248	0.393157	0.32906	0.383604	0.423276	0.410068	0.402546	0.428022	0.427332	0.347076	0.376621	0.447819	0.422513	0.464544
ML-1642				POS			level4	301.212	355.6	0.217577	0.247297	0.284512	0.213838	0.249746	0.193522	0.418676	0.327639	0.365969	0.326652	0.321113	0.362824	0.405354	0.364644	0.329398
ML-1643				POS			level4	310.987	355.6	0.21525	0.220672	0.230338	0.181873	0.194795	0.212074	0.189661	0.206324	0.216539	0.199707	0.148801	0.175885	0.174284	0.213904	0.271565
ML-1644				POS			level4	311.01	355.6	0.313138	0.303994	0.290127	0.263919	0.321928	0.341513	0.3026	0.307697	0.35149	0.288461	0.28242	0.358772	0.390781	0.346969	0.314887
ML-1645				POS			level4	343.036	355.6	0.289359	0.263989	0.305995	0.350648	0.33076	0.313196	0.299148	0.322965	0.253376	0.290315	0.316234	0.281587	0.37669	0.269061	0.310098
ML-1646				POS			level4	351.002	355.6	32.6596	30.0462	30.964	32.3741	32.2681	29.8601	30.7639	30.9078	29.0416	28.1389	28.2744	29.79	31.3654	29.1795	34.3386
ML-1647				POS			level4	352.005	355.6	2.9152	2.73637	2.73811	2.88213	2.98255	2.78907	2.73449	2.70359	2.60709	2.58329	2.53591	2.77627	2.96429	2.50844	3.21374
ML-1648				POS			level4	353.007	355.6	0.628461	0.583413	0.565101	0.624558	0.573507	0.584548	0.552853	0.587505	0.559502	0.533885	0.540271	0.516686	0.55128	0.505188	0.619796
ML-1649				POS			level4	366.998	355.6	0.167585	0.138817	0.158591	0.14613	0.168035	0.161581	0.14341	0.155477	0.173173	0.205617	6.44662	0.151069	0.203926	0.18542	0.148633
ML-1650				POS			level4	392.99	355.6	1.40492	1.26711	1.25347	1.35268	1.34757	1.27413	1.2629	1.1744	1.22149	1.3007	1.15466	1.31188	1.32343	1.33379	1.53846
ML-1651				POS			level4	393.994	355.6	0.0515858	0.0728061	0.0858056	0.0762472	0.089828	0.0836792	0.0304073	0.0717674	0.029697	0.0575829	0.0740508	0.0871945	0.0655741	0.0732304	0.106994
ML-1652				POS			level4	401.233	355.6	0.288501	0.301735	0.167879	0.166875	0.140435	0.310553	0.318709	0.193479	0.273733	0.312621	0.213374	0.26699	0.289922	0.325922	0.285142
ML-1653				POS			level4	403.245	355.6	0.120504	0.0870495	0.061632	0.0705099	0.118763	0.174539	0.172015	0.0657926	0.113083	0.207047	0.10469	0.0951051	0.0970498	0.126527	0.183126
ML-1654				POS			level4	408.961	355.6	1.95947	1.91716	1.93622	1.9195	1.85425	1.87594	1.81099	1.71397	1.831	1.74582	1.74758	1.7508	2.03269	1.94545	2.00923
ML-1655				POS			level4	409.965	355.6	0.144508	0.17788	0.149884	0.18766	0.126477	0.123582	0.105219	0.110446	0.15789	0.122771	0.131499	0.1212	0.113664	0.145968	0.153017
ML-1656				POS			level4	418.99	355.6	1.02015	0.956914	0.922904	1.02371	1.11875	0.949269	0.963438	0.970399	0.914851	0.902348	0.926221	0.997145	0.893209	0.935656	1.09503
ML-1657				POS			level4	433.005	355.6	33.689	30.7497	32.2534	33.8612	33.4131	30.0372	30.727	31.4441	28.7665	28.5053	28.9546	30.7997	31.7522	29.4648	36.4504
ML-1658				POS			level4	434.009	355.6	3.76606	3.58286	3.78845	3.79665	3.79314	3.35648	3.60098	3.39325	3.2776	3.10259	3.3315	3.543	3.59071	3.22653	4.2352
ML-1659				POS			level4	435.01	355.6	0.855492	0.819297	0.801018	0.768737	0.813583	0.654923	0.80739	0.716953	0.642646	0.69782	0.691463	0.789867	0.731039	0.738175	0.935536
ML-1660				POS			level4	449	355.6	0.396962	0.389507	0.315731	0.325586	0.333226	0.376016	0.348408	0.326148	0.360443	0.356984	0.303348	0.354346	0.396851	0.365459	0.363395
ML-1661				POS			level4	474.994	355.6	0.855313	0.822676	0.790518	0.840495	0.807068	0.764077	0.714058	0.705039	0.731016	0.681365	0.753499	0.774138	0.794504	0.732282	0.896247
ML-1662				POS			level4	484.962	355.6	0.43197	0.482753	0.560073	0.496573	0.570129	0.437638	0.456045	0.470842	0.433288	0.40327	0.468515	0.434099	0.365382	0.453548	0.585609
ML-1663				POS			level4	490.965	355.6	1.31258	1.28374	1.30128	1.39146	1.40202	1.17871	1.24836	1.21902	1.2251	1.26129	1.27902	1.21031	1.30973	1.21374	1.42684
ML-1664				POS			level4	491.968	355.6	0.144691	0.0842701	0.0613727	0.104383	0.131508	0.0632897	0.111011	0.154267	0.112241	0.0568416	0.104807	0.0615403	0.118087	0.158101	0.110061
ML-1665				POS			level4	492.962	355.6	0.30737	0.37673	0.307635	0.370184	0.35956	0.373329	0.291514	0.353511	0.308699	0.278044	0.281208	0.351546	0.327732	0.354863	0.374153
ML-1666				POS			level4	515.009	355.6	15.3397	14.2967	15.3474	16.006	16.3497	13.5012	13.8103	14.1133	12.9666	12.8074	13.4961	14.1836	14.2251	13.1296	17.1045
ML-1667				POS			level4	516.012	355.6	2.04251	2.0003	2.06153	2.1833	2.21193	1.85668	1.74768	1.97054	1.77343	1.7075	1.86658	1.92486	1.95393	1.88121	2.32823
ML-1668				POS			level4	517.013	355.6	0.479508	0.442506	0.478387	0.430979	0.522218	0.371639	0.406902	0.416218	0.394047	0.399723	0.481558	0.403769	0.442217	0.380328	0.469906
ML-1669				POS			level4	531.004	355.6	0.149477	0.11172	0.182929	0.151253	0.112919	0.174214	0.140235	0.137312	0.179445	0.173086	0.141176	0.125475	0.115083	0.166535	0.200474
ML-1670				POS			level4	539.02	355.6	0.100221	0.103187	0.0921835	0.0745488	0.127683	0.108307	0.107348	0.110319	0.0916341	0.112082	0.135959	0.167643	0.0956658	0.104078	0.11585
ML-1671				POS			level4	556.997	355.6	0.526409	0.554612	0.676903	0.607319	0.585815	0.51219	0.518948	0.492556	0.550377	0.531056	0.492431	0.518227	0.503146	0.55508	0.653583
ML-1672				POS			level4	566.965	355.6	0.260381	0.270308	0.284938	0.347819	0.323956	0.24254	0.259253	0.245247	0.22819	0.221348	0.250402	0.250121	0.313927	0.263144	0.278576
ML-1673				POS			level4	572.968	355.6	0.784064	0.665723	0.721631	0.812401	0.753286	0.651356	0.67176	0.607714	0.695824	0.679263	0.649689	0.707339	0.750339	0.664043	0.768414
ML-1674				POS			level4	574.965	355.6	0.163183	0.17726	0.130457	0.175362	0.186143	0.166767	0.131435	0.0947252	0.22164	0.130947	0.184841	0.178859	0.137476	0.154415	0.154376
ML-1675				POS			level4	597.012	355.6	6.23845	5.57535	6.19859	6.432	6.23628	5.2691	5.39865	5.70451	4.74771	4.96757	5.20352	5.52328	5.33968	5.05447	6.71012
ML-1676				POS			level4	598.015	355.6	1.02194	0.922583	1.01211	0.958135	1.0669	0.809424	0.8762	0.858216	0.745091	0.792924	0.932109	0.894923	0.831457	0.85378	1.17826
ML-1677				POS			level4	648.968	355.6	0.171619	0.170132	0.125072	0.198336	0.144543	0.094216	0.108353	0.134983	0.13493	0.12729	0.156294	0.153694	0.162021	0.132642	0.17559
ML-1678				POS			level4	654.971	355.6	0.372944	0.351271	0.429323	0.35276	0.417932	0.320238	0.293791	0.324128	0.326361	0.361903	0.354564	0.356912	0.350526	0.323696	0.456633
ML-1679				POS			level4	721.003	355.6	0.131192	0.116837	0.164417	0.157034	0.176375	0.142039	0.0930941	0.142006	0.0794503	0.0876081	0.129336	0.163947	0.10654	0.105524	0.142103
ML-1680				POS			level4	736.974	355.6	0.129743	0.185362	0.169791	0.186912	0.201569	0.138286	0.126344	0.141474	0.119783	0.0949555	0.17332	0.179966	0.162326	0.193086	0.209916
ML-1681				POS			level4	875.498	355.6	0.219066	0.189954	0.181036	0.209769	0.118948	0.176093	0.361402	0.138251	0.426822	0.150941	0.708409	0.419797	0.27453	0.160725	0.173507
ML-1682				POS			level4	77.969	355.5	0.710807	0.763693	0.732415	0.73172	0.666636	0.689887	0.725999	0.804387	0.71193	0.692033	0.656014	0.691064	0.848534	0.667024	0.745691
ML-1683				POS			level4	103.013	355.5	0.108237	0.129291	0.0688621	0.0991806	0.131431	0.0852544	0.144595	0.0766526	0.0738245	0.137699	0.149235	0.100112	0.123828	0.152008	0.0562173
ML-1684				POS			level4	104.993	355.5	223.25	203.555	209.352	213.336	214.038	204.88	215.783	220.407	209.93	198.534	199.312	212.377	220.826	213.176	228.393
ML-1685				POS			level4	105.996	355.5	4.96069	4.63274	4.8974	4.86792	4.96429	4.88961	4.90072	5.02959	4.85704	4.45556	4.59181	4.66039	4.90342	4.97027	5.23277
ML-1686				POS			level4	106.997	355.5	1.06321	0.804362	0.798731	0.933466	0.856892	0.865306	0.880014	0.927023	0.912447	0.854281	0.766107	1.00126	0.924788	0.878176	0.974273
ML-1687				POS			level4	118.972	355.5	1.33536	1.27915	1.25532	1.21897	1.19451	1.19979	1.26928	1.26273	1.16993	1.0493	1.24555	1.21354	1.27107	1.16771	1.45255
ML-1688				POS			level4	122.984	355.5	0.3199	0.290757	0.320102	0.296686	0.337113	0.265746	0.288901	0.296812	0.31818	0.282944	0.309774	0.288792	0.264489	0.29484	0.293119
ML-1689				POS			level4	129.052	355.5	1.13863	0.971195	1.18978	1.04139	0.825649	1.10685	1.26663	1.0986	2.78215	1.08391	1.01778	0.880378	1.1829	1.01538	1.39526
ML-1690				POS			level4	153.064	355.5	0.479287	0.263242	0.254652	0.291976	0.402917	0.278284	0.118827	0.250223	0.232488	0.372735	0.225754	0.251359	0.461334	0.473842	0.441307
ML-1691				POS			level4	162.951	355.5	0.362706	0.320761	0.309069	0.385556	0.329022	0.317002	0.303606	0.323626	0.34102	0.298976	0.28817	0.288301	0.356877	0.283458	0.395871
ML-1692				POS			level4	162.998	355.5	0.285903	0.277631	0.206581	0.342548	0.214404	0.343987	0.378374	0.190766	0.254369	0.254209	0.209157	0.198659	0.282438	0.307277	0.250199
ML-1693				POS			level4	163.907	355.5	0.193664	0.14804	0.136653	0.0612921	0.127498	0.0864888	0.113486	0.109471	0.128442	0.14298	0.106521	0.111876	0.189924	0.118262	0.178893
ML-1694				POS			level4	168.985	355.5	0.0702821	0.120432	0.075278	0.0803935	0.0576698	0.0892808	0.0954621	0.0758759	0.0970981	0.114017	0.082458	0.126064	0.0998283	0.110128	0.076433
ML-1695				POS			level4	171.022	355.5	0.181703	0.198591	0.106237	0.169571	0.157953	0.172306	0.134654	0.166723	0.144088	0.111888	0.159776	0.182912	0.118635	0.147594	0.196021
ML-1696				POS			level4	179.029	355.5	0.451922	0.419367	0.449809	0.42786	0.386196	0.462848	0.488834	0.424463	0.440119	0.438134	0.408905	0.452146	0.412605	0.454164	0.490318
ML-1697				POS			level4	185.042	355.5	0.880407	0.865912	0.778919	0.67881	0.652641	1.0194	0.927622	0.614183	1.28857	0.994796	0.751617	0.817088	1.05283	0.37066	0.439151
ML-1698				POS			level4	186.912	355.5	0.103105	0.0956271	0.108669	0.116249	0.095049	0.113595	0.161722	0.0900039	0.110434	0.0994471	0.0895762	0.112609	0.131259	0.0957941	0.116075
ML-1699				POS			level4	186.996	355.5	141.053	129.147	133.637	134.562	131.532	131.538	136.86	137.686	136.995	124.715	122.224	132.034	140.129	128.602	145.217
ML-1700				POS			level4	189	355.5	1.12298	1.07664	1.05644	1.19833	1.11669	1.10609	1.16997	1.24364	1.05666	0.981019	0.954959	1.11438	1.07443	0.986919	1.19836
ML-1701				POS			level4	193.131	355.5	0.601785	0.518959	0.531946	0.419881	0.517876	0.404593	0.498418	0.541207	0.440657	0.437067	0.460923	0.425451	0.50224	0.492169	0.588337
ML-1702				POS			level4	195.111	355.5	1.11523	0.167967	0.119819	0.141789	0.126805	0.140251	0.12623	0.0785777	0.201655	1.04177	1.21963	0.143854	0.134021	0.105683	1.07925
ML-1703				POS			level4	204.056	355.5	0.463603	0.533288	0.402665	0.300418	0.371256	0.60691	0.470493	0.339351	0.580705	0.495324	0.465094	0.337244	0.555322	0.651122	0.347712
ML-1704				POS			level4	215.089	355.5	0.349012	0.3085	0.265383	0.253788	0.332749	0.277938	0.384928	0.262178	0.359964	0.37795	0.242819	0.290569	0.369467	0.415814	0.275141
ML-1705				POS			level4	226.988	355.5	0.963125	0.913809	0.628352	0.567337	0.639342	0.780656	0.922226	0.594553	0.499724	0.483898	0.960606	1.04815	0.543977	0.89	0.609442
ML-1706				POS			level4	228.123	355.5	0.268173	0.292084	0.224436	0.20043	0.173083	0.290801	0.22447	0.170061	0.242216	0.219661	0.230862	0.18036	0.158201	0.216476	0.109282
ML-1707				POS			level4	228.984	355.5	2.73445	2.75315	2.59666	2.73431	2.65895	2.69812	2.64694	2.62334	2.71752	2.63355	2.54427	2.59938	2.88321	2.67374	2.94041
ML-1708				POS			level4	229.963	355.5	0.194401	0.156363	0.149043	0.14662	0.161499	0.117809	0.184374	0.118076	0.116642	0.128568	0.0874504	0.124524	0.15979	0.13732	0.0710339
ML-1709				POS			level4	238.952	355.5	0.925886	0.82499	0.934812	0.949424	0.96282	0.857933	0.919466	0.89291	0.911167	0.80675	0.879663	0.940708	0.998813	0.994901	1.0927
ML-1710				POS			level4	245.958	355.5	0.258882	0.232905	0.243432	0.216354	0.244253	0.240872	0.199303	0.171805	0.265915	0.245629	0.234432	0.235097	0.269676	0.265291	0.286639
ML-1711				POS			level4	251.163	355.5	0.168463	0.137979	0.0896359	0.107991	0.0971383	0.142914	0.16523	0.130089	0.0549576	0.122312	0.115186	0.123977	0.111654	0.172593	0.108159
ML-1712				POS			level4	253.025	355.5	0.248562	0.26171	0.988193	0.257858	0.236986	0.253147	0.222039	0.27033	0.241088	0.230366	0.257622	0.273839	0.283204	0.227984	0.259892
ML-1713				POS			level4	253.117	355.5	0.310041	0.331554	0.348332	0.371368	0.32849	0.3348	0.386128	0.407841	0.487883	0.365547	0.304707	0.317795	0.462573	0.331348	0.361585
ML-1714				POS			level4	259.116	355.5	0.301935	0.317605	0.233008	0.232437	0.110546	0.209756	0.275716	0.241118	0.277174	0.232012	0.231436	0.202192	0.239464	0.361546	0.214591
ML-1715				POS			level4	266.892	355.5	0.528863	0.440501	0.485184	0.417887	0.434481	0.407599	0.480973	0.480179	0.486077	0.406061	0.438146	0.441774	0.481868	0.514136	0.475523
ML-1716				POS			level4	269.126	355.5	0.226039	0.20768	0.192453	0.199893	0.209351	0.206522	0.190887	0.181488	0.213646	0.238525	0.208809	0.169961	0.214791	0.227	0.22489
ML-1717				POS			level4	270.095	355.5	0.0834529	0.216668	0.0372198	0.105707	0.0804531	0.160455	0.339862	0.145185	0.268423	0.2339	0.252008	0.191948	0.334396	0.288942	0.211148
ML-1718				POS			level4	271.003	355.5	2.35038	2.20004	2.29828	2.34541	2.34696	2.24879	2.22552	2.2473	2.31032	2.07625	2.12643	2.20995	2.40201	2.18627	2.6387
ML-1719				POS			level4	296.911	355.5	0.226816	0.263816	0.264598	0.297777	0.275583	0.267281	0.200231	0.269717	0.332535	0.260791	0.246765	0.267455	0.312123	0.262784	0.299762
ML-1720				POS			level4	311.221	355.5	0.0573225	0.0827911	0.0896831	0.0486344	0.1455	0.0748103	0.0551675	0.124097	0.104048	0.0941312	0.0777166	0.0629355	0.09477	0.0641779	0.084019
ML-1721				POS			level4	320.955	355.5	1.194	1.25178	1.31358	1.32019	1.40679	1.16696	1.2399	1.18321	1.2465	1.15097	1.21254	1.25851	1.37631	1.32139	1.42896
ML-1722				POS			level4	326.958	355.5	0.848287	0.752892	0.723455	0.663843	0.741133	0.711972	0.753874	0.66827	0.745987	0.672424	0.667525	0.685896	0.708443	0.767719	0.750019
ML-1723				POS			level4	327.09	355.5	0.249646	0.307738	0.191289	0.23397	0.100663	0.172761	0.0795474	0.0888704	0.0666526	0.104265	0.112637	0.241469	0.237968	0.0958909	0.102841
ML-1724				POS			level4	328.955	355.5	0.198424	0.16775	0.214096	0.1871	0.238766	0.208669	0.22488	0.129452	0.237744	0.201626	0.240266	0.145787	0.190689	0.204999	0.200577
ML-1725				POS			level4	332.91	355.5	0.671388	0.336568	0.39495	0.477082	0.594415	0.378597	0.635709	0.671395	0.708687	0.667863	0.391633	0.38156	0.433793	0.63653	0.661536
ML-1726				POS			level4	340.984	355.5	0.466382	0.494085	0.457957	0.463781	0.507253	0.530321	0.565996	0.515494	0.5319	0.574395	0.562123	0.566473	0.675029	0.681378	0.636949
ML-1727				POS			level4	341.02	355.5	0.296161	0.254382	0.267501	0.249233	0.220522	0.265705	0.213457	0.233571	0.267395	0.25566	0.226787	0.229594	0.248879	0.266765	0.293931
ML-1728				POS			level4	348.896	355.5	0.277586	0.292509	0.31095	0.26246	0.222306	0.318547	0.23602	0.263579	0.289458	0.270618	0.236963	0.246433	0.26057	0.233044	0.316615
ML-1729				POS			level4	384.917	355.5	0.152824	0.100369	0.196245	0.144552	0.145978	0.181105	0.190367	0.140818	0.1679	0.130514	0.135783	0.139992	0.203447	0.173054	0.18568
ML-1730				POS			level4	387.89	355.5	0.250981	0.287584	0.263386	0.21845	0.221896	0.254437	0.215018	0.239931	0.184125	0.21712	0.225427	0.262607	0.295598	0.222414	0.235169
ML-1731				POS			level4	402.959	355.5	0.766976	0.693996	0.744947	0.777016	0.816707	0.623861	0.798909	0.738381	0.815845	0.6651	0.664247	0.709934	0.734778	0.632024	0.862078
ML-1732				POS			level4	410.93	355.5	0.140952	0.174407	0.117816	0.145449	0.13262	0.170855	0.134177	0.148491	0.182745	0.133435	0.100193	0.159415	0.160475	0.104246	0.150663
ML-1733				POS			level4	410.958	355.5	0.568658	0.518462	0.50127	0.472437	0.555704	0.469268	0.507556	0.494993	0.47415	0.522371	0.49445	0.469097	0.522672	0.514374	0.49623
ML-1734				POS			level4	430.9	355.5	0.116486	0.0808354	0.122949	0.12437	0.134106	0.124267	0.133922	0.149974	0.0868896	0.113068	0.103156	0.0976384	0.139772	0.148045	0.145336
ML-1735				POS			level4	457.016	355.5	0.210402	0.186472	0.215553	0.182481	0.219504	0.209825	0.155991	0.187796	0.149253	0.148918	0.18898	0.152156	0.199363	0.165393	0.191619
ML-1736				POS			level4	466.919	355.5	0.143338	0.140575	0.135906	0.154052	0.212887	0.174723	0.185851	0.161848	0.200237	0.149616	0.152581	0.162168	0.177978	0.161647	0.173588
ML-1737				POS			level4	468.917	355.5	0.0552392	0.101161	0.036847	0.0293518	0.106708	0.0763684	0.0404149	0.0573784	0.101853	0.0743385	0.045645	0.100746	0.0707889	0.0829804	0.0979647
ML-1738				POS			level4	477.032	355.5	0.211212	0.229113	0.14573	0.114527	0.11175	0.148325	0.190621	0.0974353	0.0717166	0.0475343	0.188862	0.257408	0.0937322	0.156514	0.189589
ML-1739				POS			level4	477.968	355.5	0.119007	0.129225	0.125474	0.0752119	0.154672	0.136008	0.14385	0.12078	0.10139	0.144703	0.111362	0.113034	0.161261	0.121576	0.105359
ML-1740				POS			level4	516.829	355.5	0.174916	0.160997	0.213504	0.150589	0.198804	0.159052	0.134523	0.152178	0.140718	0.183101	0.137477	0.156762	0.210988	0.144386	0.238461
ML-1741				POS			level4	518.986	355.5	0.265767	0.191376	0.241325	0.255797	0.250958	0.200109	0.206298	0.286336	0.207242	0.23547	0.211038	0.226483	0.237806	0.210752	0.307278
ML-1742				POS			level4	559.972	355.5	0.12627	0.0853281	0.101193	0.0652867	0.145774	0.132216	0.0365119	0.114348	0.0977387	0.0693036	0.12308	0.0745789	0.123293	0.0679631	0.0623308
ML-1743				POS			level4	575.942	355.5	0.451951	0.437344	0.439747	0.402282	0.420534	0.405438	0.410997	0.405573	0.434087	0.388739	0.365056	0.390751	0.412866	0.396142	0.490849
ML-1744				POS			level4	599.987	355.5	1.15296	1.09947	1.23487	1.27908	1.2368	1.06171	1.02658	1.12135	1.04414	1.05261	1.05547	1.07877	1.08918	1.02457	1.2737
ML-1745				POS			level4	600.99	355.5	0.149044	0.101523	0.117239	0.136667	0.143006	0.115624	0.0936531	0.110559	0.11875	0.0497339	0.0651819	0.125743	0.0879893	0.103454	0.155552
ML-1746				POS			level4	657.945	355.5	0.218765	0.211847	0.222667	0.150509	0.267982	0.240003	0.185389	0.175605	0.219158	0.214209	0.190736	0.189687	0.268294	0.198538	0.273325
ML-1747				POS			level4	681.99	355.5	0.598934	0.552192	0.567174	0.672072	0.557717	0.496845	0.534178	0.507246	0.473869	0.515238	0.538373	0.508459	0.524203	0.462649	0.60847
ML-1748				POS			level4	739.948	355.5	0.104832	0.085283	0.101695	0.106024	0.0974781	0.101581	0.122907	0.163159	0.0781892	0.0873363	0.137539	0.0833265	0.0922024	0.08118	0.172736
ML-1749				POS			level4	763.992	355.5	0.27459	0.226645	0.26783	0.294931	0.275764	0.21165	0.203133	0.175333	0.207982	0.193645	0.211745	0.236939	0.259431	0.24279	0.279506
ML-1750				POS			level4	845.995	355.5	0.0997598	0.0622415	0.0734986	0.117956	0.143507	0.0526754	0.0659198	0.0791613	0.0706531	0.0703167	0.0806448	0.0171829	0.0591214	0.0596639	0.151447
ML-1751				POS			level4	132.987	355.4	2.63643	2.45052	2.71109	2.49413	2.34617	2.51262	2.58702	2.81338	2.54162	2.49367	2.09689	2.50835	2.69099	2.443	2.63935
ML-1752				POS			level4	136.048	355.4	0.372855	0.334666	0.311725	0.285938	0.255733	0.290826	0.357283	0.281257	0.336432	0.307093	0.269435	0.278409	0.316252	0.31659	0.342811
ML-1753				POS			level4	139.048	355.4	0.261935	0.237173	0.24268	0.162006	0.19159	0.203893	0.216767	0.186133	0.211794	0.216097	0.239168	0.107087	0.232812	0.0820713	0.202201
ML-1754				POS			level4	244.954	355.4	6.24282	5.89934	5.71824	5.64002	5.51329	5.76757	5.48177	5.51017	5.97592	5.68218	5.06762	5.3279	6.21287	5.87748	6.12285
ML-1755				POS			level4	246.951	355.4	2.01708	1.98813	1.78338	1.68219	1.78468	1.76606	1.91483	1.82757	1.97375	1.74181	1.81962	1.72597	1.90495	1.99991	1.94483
ML-1756				POS			level4	293.01	355.4	0.383267	0.356262	0.320631	0.323719	0.380981	0.326698	0.255926	0.307076	0.296897	0.309217	0.305898	0.296319	0.360821	0.289245	0.281459
ML-1757				POS			level4	307.152	355.4	0.0983151	0.100152	0.101519	0.103262	0.120357	0.076532	0.156255	0.10307	0.121663	0.0993384	0.0718847	0.102038	0.104356	0.0779974	0.113756
ML-1758				POS			level4	322.971	355.4	0.142673	0.104511	0.128606	0.102866	0.149636	0.0927004	0.127538	0.0981454	0.0785171	0.0980705	0.129202	0.0935419	0.113934	0.143399	0.113092
ML-1759				POS			level4	378.914	355.4	0.222097	0.165301	0.205321	0.166513	0.203915	0.138924	0.16797	0.114494	0.18648	0.136244	0.14614	0.217074	0.224642	0.213636	0.225831
ML-1760				POS			level4	435.98	355.4	3.61209	3.37001	3.62457	3.45198	3.63796	3.40909	3.41369	3.31806	3.36415	3.14791	3.11572	3.48108	3.47488	3.15423	3.82655
ML-1761				POS			level4	436.983	355.4	0.31109	0.329867	0.287343	0.289785	0.317193	0.265307	0.33072	0.266968	0.325674	0.27911	0.282491	0.268441	0.285855	0.274358	0.333959
ML-1762				POS			level4	487.936	355.4	0.17494	0.19816	0.245776	0.226668	0.176114	0.168669	0.155397	0.198292	0.190324	0.20179	0.198339	0.211128	0.20989	0.19371	0.225238
ML-1763				POS			level4	495.936	355.4	0.210276	0.186406	0.185783	0.173518	0.166354	0.145011	0.191268	0.15841	0.16593	0.163653	0.182175	0.145322	0.139938	0.137089	0.220912
ML-1764				POS			level4	517.983	355.4	2.31517	2.15571	2.24583	2.37655	2.30893	2.06248	2.00693	2.11169	2.06463	2.08284	2.02514	2.12781	2.14697	1.97863	2.46187
ML-1765				POS			level4	569.939	355.4	0.117965	0.102534	0.180235	0.102193	0.119384	0.0580059	0.0446733	0.122861	0.0453605	0.0659808	0.078354	0.143996	0.110872	0.122214	0.111309
ML-1766				POS			level4	660.92	355.4	0.165612	0.217199	0.190701	0.144121	0.0807368	0.140666	0.170379	0.123872	0.130769	0.165967	0.120841	0.124875	0.132739	0.131591	0.160903
ML-1767				POS			level4	887.559	355.4	2.44248	1.50931	2.56658	2.63502	2.19786	1.03788	1.16144	2.26801	0.185552	1.44366	1.1892	2.03048	0.618315	1.20914	3.12348
ML-1768				POS			level4	147.003	355.3	1.26255	1.12519	1.02964	0.930499	1.00294	1.10749	1.16564	1.13231	1.44952	1.33188	1.0946	1.12715	1.48922	1.34362	1.16587
ML-1769				POS			level4	242.848	355.3	0.174501	0.140061	0.164385	0.173037	0.112632	0.159987	0.140533	0.134056	0.135172	0.108687	0.161633	0.129777	0.137997	0.151389	0.084479
ML-1770				POS			level4	395.965	355.3	0.0898846	0.116816	0.0829278	0.0991981	0.0999772	0.0907968	0.124694	0.135783	0.0910683	0.14822	0.123819	0.066493	0.192757	0.157714	0.103733
ML-1771				POS			level4	492.935	355.3	0.0706853	0.0830618	0.0914268	0.0442014	0.0876706	0.0494625	0.0541715	0.0412394	0.0599498	0.0565114	0.0625495	0.0946834	0.0240404	0.0690304	0.0732872
ML-1772				POS			level4	516.328	355.3	0.329747	0.316552	0.356967	0.422395	0.419603	0.310503	0.235216	0.337875	0.312307	0.331068	0.347062	0.326974	0.326128	0.316808	0.427549
ML-1773				POS			level4	99.5125	355.2	4.62736	2.89297	5.54017	4.77397	2.81775	3.87082	3.74084	4.69863	4.14669	3.89125	3.17307	4.93799	4.88299	3.89956	4.34269
ML-1774				POS			level4	111.02	355.2	3.68711	2.25826	4.85094	4.23474	2.24716	3.10677	3.00041	3.88926	3.43303	3.18041	2.5364	3.75673	4.08724	2.99681	3.28544
ML-1775				POS			level4	215.017	355.2	3.04602	1.83687	1.40614	1.54503	1.66447	1.86287	3.39158	1.64131	1.64455	3.2438	2.25353	2.07605	2.31549	2.23789	2.24037
ML-1776				POS			level4	386.914	355.2	0.101233	0.0833301	0.134529	0.0892972	0.111871	0.0986229	0.0912254	0.0881106	0.0847587	0.0691663	0.146643	0.090009	0.141326	0.175436	0.140825
ML-1777				POS			level4	411.247	355.2	0.238568	0.247155	0.20983	0.0760593	0.192737	0.174421	0.335184	0.301348	0.325426	0.162731	0.268586	0.196785	0.282582	0.219581	0.283885
ML-1778				POS			level4	463.892	355.2	0.104033	0.0894079	0.0986243	0.119235	0.073362	0.0857478	0.0728088	0.0999705	0.0876278	0.0824025	0.101416	0.0637407	0.132635	0.121488	0.1063
ML-1779				POS			level4	671.466	355.2	0.363618	0.202085	0.420866	0.536303	0.289286	0.343121	0.744199	0.62569	0.681375	0.392347	0.489078	0.423204	0.311185	0.440416	0.371499
ML-1780				POS			level4	214.907	355.1	0.214205	0.14762	0.225461	0.216181	0.187548	0.210845	0.243436	0.181355	0.227952	0.218108	0.213856	0.152246	0.200534	0.226752	0.255065
ML-1781				POS			level4	328.928	355.1	0.397971	0.401574	0.396141	0.39268	0.354031	0.399029	0.329488	0.403245	0.453903	0.354715	0.291863	0.3596	0.376781	0.391463	0.350545
ML-1782				POS			level4	106.05	354.9	0.0761952	0.148205	4.51505	0.0902469	5.30893	4.4996	4.97102	4.86634	0.305197	4.13892	0.119438	4.32412	0.226566	0.0705773	5.09615
ML-1783				POS			level4	133.983	354.9	1.48526	1.24562	1.13717	1.21438	1.01238	1.27681	1.32413	1.12533	1.45008	1.27662	1.0552	1.25705	1.45693	1.47712	1.29254
ML-1784				POS			level4	160.037	354.9	1.52211	1.45812	1.39379	1.61475	1.42907	1.50175	0.807606	0.75637	0.676914	0.917702	0.881203	0.961346	0.974658	1.06935	1.13156
ML-1785				POS			level4	160.972	354.9	0.256744	0.169244	0.227113	0.101679	0.243462	0.167299	0.133696	0.249482	0.17706	0.221612	0.21844	0.136617	0.183952	0.263298	0.133074
ML-1786				POS			level4	164.972	354.9	0.628498	0.649769	0.626304	0.648239	0.554572	0.403611	0.641386	0.573345	0.444849	0.551339	0.756202	0.54446	0.669911	0.728528	0.664453
ML-1787				POS			level4	167.079	354.9	0.504311	0.472425	0.470933	0.407938	0.429943	0.4648	0.498534	0.450412	0.526811	0.4337	0.355376	0.430798	0.556995	0.499983	0.397322
ML-1788				POS			level4	179.09	354.9	1.66586	1.42987	1.64253	1.53571	1.56484	1.55495	1.7092	1.79881	1.76565	1.5012	1.37469	1.51389	1.6794	1.59218	1.79987
ML-1789				POS			level4	184.889	354.9	1.91794	1.7151	1.8335	1.7469	1.91648	1.70991	1.79829	1.77024	1.86736	1.70917	1.70577	1.70434	1.9112	1.90494	1.92455
ML-1790				POS			level4	187.058	354.9	0.54031	0.667808	0.650422	0.411245	1.6649	0.697079	1.78792	0.566695	0.741324	0.742567	0.620631	0.734715	0.82631	0.848433	0.758248
ML-1791				POS			level4	194.116	354.9	0.479811	0.39182	0.339884	0.287205	0.357348	0.310826	0.301576	0.444107	0.390502	0.321026	0.296565	0.340236	0.462304	0.477944	0.388301
ML-1792				POS			level4	203.998	354.9	0.650704	0.624896	0.54623	0.293407	0.177857	0.212097	0.291987	0.63217	0.577203	0.219102	0.533831	0.261488	0.234696	0.592593	0.641152
ML-1793				POS			level4	206.072	354.9	0.521692	0.421752	0.344919	0.334989	0.351789	0.43741	0.392323	0.331428	0.562338	0.469131	0.440506	0.374708	0.528352	0.41174	0.339823
ML-1794				POS			level4	209.101	354.9	0.112395	0.109639	0.120774	0.116	0.151257	0.110485	0.347374	0.17126	0.367315	0.326032	0.0844403	0.301189	0.0723831	0.325026	0.10422
ML-1795				POS			level4	211.007	354.9	0.199081	0.16994	0.195346	0.174859	0.178191	0.188979	0.16847	0.158051	0.214285	0.203572	0.194611	0.185356	0.200098	0.17155	0.132968
ML-1796				POS			level4	220.91	354.9	0.580324	0.285023	0.269075	0.268318	0.29271	0.281421	0.248	0.266037	0.284414	0.271388	0.246912	0.241702	0.271151	0.273812	0.323452
ML-1797				POS			level4	228.916	354.9	0.263719	0.281358	0.215566	0.214942	0.285809	0.198938	0.241982	0.228352	0.242902	0.248355	0.230683	0.222692	0.246521	0.235076	0.336273
ML-1798				POS			level4	243.084	354.9	0.318595	0.260271	0.194938	0.148165	0.226069	0.27852	0.295293	0.239209	0.321199	0.266832	0.175553	0.188319	0.350973	0.310672	0.130117
ML-1799				POS			level4	245.088	354.9	0.149123	0.16432	0.120599	0.169208	0.163513	0.196344	0.149829	0.810094	0.157941	0.134204	0.83758	0.89523	0.134494	0.169454	0.799063
ML-1800				POS			level4	245.1	354.9	1.2084	1.22795	0.93852	0.734571	0.896218	1.24611	1.18199	1.05811	1.41712	1.28393	0.996883	1.05928	1.38481	1.34058	0.934589
ML-1801				POS			level4	245.137	354.9	0.94985	0.109922	0.76682	0.644332	0.0937633	0.927331	0.867843	0.110113	1.08804	0.969566	0.0935028	0.821386	0.955642	1.00432	0.0966828
ML-1802				POS			level4	246.925	354.9	0.727845	0.708479	0.689455	0.602104	0.624584	0.631991	0.665911	0.650873	0.610019	0.651598	0.573102	0.546055	0.679446	0.640619	0.713251
ML-1803				POS			level4	250.957	354.9	0.0951563	0.0527052	0.110129	0.0945081	0.107921	0.0864221	0.143728	0.123205	0.153878	0.113306	0.07662	0.0851583	0.167441	0.135824	0.148038
ML-1804				POS			level4	259.984	354.9	0.250793	0.227203	0.179701	0.228254	0.151198	0.28366	0.345557	0.18427	0.269138	0.296114	0.257136	0.286385	0.367058	0.321764	0.313532
ML-1805				POS			level4	269.1	354.9	0.23614	0.200428	0.0882108	0.133471	0.209351	0.175904	0.177863	0.181488	0.21871	0.163096	0.101463	0.16037	0.118639	0.103466	0.234115
ML-1806				POS			level4	271.973	354.9	10.5352	10.1135	10.2477	10.0901	10.0931	10.1539	9.86195	10.0843	10.4384	9.84961	9.15405	9.38203	10.9954	10.1813	10.9834
ML-1807				POS			level4	272.977	354.9	0.465361	0.41804	0.442928	0.419434	0.455882	0.441037	0.422231	0.500076	0.44726	0.413362	0.407006	0.418149	0.493158	0.448348	0.532304
ML-1808				POS			level4	289.126	354.9	0.181302	0.119701	0.101903	0.114356	0.123861	0.197585	0.131114	0.0890541	0.143584	0.134468	0.0735716	0.141414	0.106336	0.15984	0.0845741
ML-1809				POS			level4	316.939	354.9	0.399715	0.443022	0.389437	0.403091	0.481638	0.437947	0.426313	0.444474	0.495104	0.534117	0.563493	0.582057	0.661135	0.60898	0.601832
ML-1810				POS			level4	323.93	354.9	0.703919	0.638096	0.775647	0.754237	0.663516	0.673007	0.668793	0.686025	0.613835	0.627764	0.655831	0.608553	0.746309	0.627399	0.763856
ML-1811				POS			level4	340.283	354.9	0.311404	0.360326	0.283166	0.297541	0.35149	0.380274	0.416442	0.381478	0.383335	0.323328	0.328825	0.278886	0.395222	0.324277	0.421178
ML-1812				POS			level4	351.87	354.9	0.241902	0.206364	0.180011	0.199992	0.20959	0.214267	0.193837	0.190677	0.197624	0.161125	0.234323	0.163767	0.228248	0.24367	0.268664
ML-1813				POS			level4	353.977	354.9	2.58498	2.32522	2.51512	2.55722	2.60592	2.47291	2.41297	2.50974	2.46566	2.34255	2.25563	2.32964	2.66443	2.45959	2.81455
ML-1814				POS			level4	354.98	354.9	0.103523	0.185617	0.155543	0.191147	0.169854	0.113408	0.111361	0.141261	0.117913	0.12212	0.131368	0.105768	0.178734	0.122739	0.137871
ML-1815				POS			level4	368.961	354.9	1.37791	1.33696	1.35102	1.46419	1.34818	1.27612	1.22856	1.26147	1.32445	1.18593	1.15214	1.21384	1.35787	1.42439	1.45484
ML-1816				POS			level4	405.933	354.9	0.368714	0.308404	0.363766	0.388641	0.385798	0.341694	0.28344	0.350888	0.321697	0.287493	0.229026	0.316821	0.35251	0.296066	0.378572
ML-1817				POS			level4	411.935	354.9	1.03223	0.869678	0.969501	0.91551	0.962201	0.879496	0.901593	0.938143	1.02401	0.888409	0.853647	0.835651	0.998922	0.960535	1.05027
ML-1818				POS			level4	413.933	354.9	0.294336	0.277593	0.220443	0.237313	0.254608	0.214833	0.262006	0.16879	0.316973	0.244972	0.236853	0.219348	0.285026	0.260925	0.265852
ML-1819				POS			level4	416.908	354.9	0.168918	0.15008	0.121482	0.188964	0.173475	0.152225	0.147806	0.0724244	0.167447	0.122427	0.115859	0.111297	0.210529	0.155638	0.175703
ML-1820				POS			level4	447.943	354.9	0.0935476	0.208031	0.108731	0.149597	0.10407	0.100493	0.176708	0.116445	0.183618	0.210058	0.172954	0.0993682	0.121174	0.132423	0.164486
ML-1821				POS			level4	450.963	354.9	0.454635	0.42768	0.538478	0.521112	0.518448	0.487069	0.437859	0.482849	0.493511	0.454412	0.456765	0.474624	0.535669	0.477917	0.528733
ML-1822				POS			level4	469.894	354.9	0.236099	0.193848	0.233981	0.205276	0.229299	0.228062	0.182526	0.166668	0.150512	0.180573	0.146113	0.169018	0.198149	0.182085	0.186433
ML-1823				POS			level4	493.939	354.9	0.860816	0.732464	0.745137	0.736963	0.760846	0.714349	0.804771	0.726238	0.820912	0.761879	0.683959	0.707515	0.768481	0.732973	0.772784
ML-1824				POS			level4	520.957	354.9	0.772888	0.673457	0.664674	0.688401	0.73086	0.591765	0.640426	0.67921	0.669944	0.675909	0.634498	0.667028	0.775328	0.713607	0.760407
ML-1825				POS			level4	578.917	354.9	0.28151	0.304982	0.310118	0.314759	0.310624	0.279937	0.263218	0.302384	0.294831	0.288635	0.281478	0.269422	0.307042	0.279151	0.301308
ML-1826				POS			level4	593.462	354.9	0.500118	0.48812	0.62685	0.394546	0.274394	0.17785	0.149157	0.166786	0.236892	0.111865	0.095801	0.0436787	0.233703	0.120677	0.32452
ML-1827				POS			level4	602.961	354.9	0.300698	0.357863	0.292578	0.364808	0.389049	0.300145	0.255723	0.293161	0.332683	0.379154	0.306654	0.332972	0.360052	0.324209	0.377566
ML-1828				POS			level4	614.97	354.9	0.112151	0.0659445	0.0972571	0.159263	0.093353	0.101402	0.0605215	0.101686	0.0868611	0.0861082	0.0691285	0.0672131	0.105862	0.0940591	0.13977
ML-1829				POS			level4	684.964	354.9	0.184756	0.191343	0.185546	0.209485	0.173242	0.146223	0.141082	0.115454	0.176795	0.172832	0.100162	0.120583	0.167344	0.13164	0.170435
ML-1830				POS			level4	848.538	354.9	0.0947195	0.0493951	0.227385	0.197873	0.122177	0.123601	0.116292	0.112011	0.0176337	0.0778994	0.14394	0.163344	0.201099	0.291275	0.174716
ML-1831				POS			level4	129.004	354.8	0.600941	0.518762	0.57524	0.510283	0.493967	0.59903	0.531556	0.506807	0.574515	0.518538	0.475698	0.54056	0.56816	0.542952	0.531274
ML-1832				POS			level4	134.967	354.8	1.16497	1.12948	1.18624	1.20429	1.1028	1.16099	1.14302	1.22511	1.15703	1.079	1.0013	1.06437	1.23775	1.12902	1.31067
ML-1833				POS			level4	147.912	354.8	0.107068	0.127577	0.106264	0.135657	0.168436	0.104167	0.117799	0.11517	0.164911	0.13541	0.146915	0.127707	0.103713	0.0777008	0.163756
ML-1834				POS			level4	148.982	354.8	0.214823	0.135109	2.14322	2.13982	2.26643	0.173926	0.211972	0.0624409	2.14488	2.09137	0.168028	0.201444	2.52174	2.20543	0.179839
ML-1835				POS			level4	156.949	354.8	4.60632	4.33851	4.43504	4.53302	4.33638	4.50707	4.40394	4.27951	4.75261	4.23108	4.06257	4.46731	4.82709	4.66341	4.8764
ML-1836				POS			level4	170.964	354.8	0.086189	0.204831	0.179513	0.159401	0.158877	0.082781	0.151113	0.180026	0.119343	0.0845813	0.0864768	0.113675	0.190818	0.142702	0.196021
ML-1837				POS			level4	178.993	354.8	0.393223	0.424404	0.450826	0.375816	0.354568	0.392524	0.150515	0.393438	0.40726	0.272878	0.253498	0.275301	0.454757	0.257139	0.51878
ML-1838				POS			level4	189.97	354.8	3.67906	3.26969	3.30361	3.39643	3.24175	3.39506	3.43759	3.37472	3.55224	3.29452	3.12753	3.126	3.75951	3.5511	3.68998
ML-1839				POS			level4	191.079	354.8	0.12108	0.148343	0.175592	0.250879	0.177411	0.19864	0.136608	0.180088	0.211278	0.18577	0.147641	0.167163	0.18946	0.221559	0.158942
ML-1840				POS			level4	193.106	354.8	0.468162	0.429641	0.480554	0.486874	0.424387	0.483998	0.547205	0.469931	0.56786	0.404255	0.408028	0.420002	0.536621	0.455203	0.53597
ML-1841				POS			level4	197.079	354.8	0.322328	0.299859	0.300696	0.223123	0.251362	0.348432	0.281603	0.254984	0.191996	0.249402	0.24079	0.190637	0.358025	0.360534	0.249748
ML-1842				POS			level4	199.046	354.8	0.822178	0.722996	0.765971	0.66712	0.692783	0.751285	0.752132	0.753989	0.740262	0.652841	0.747283	0.717531	0.762096	0.727375	0.841999
ML-1843				POS			level4	203.053	354.8	6.56214	9.03658	7.09546	4.1779	5.80584	7.64063	8.57121	4.91461	12.3377	7.96347	7.75558	5.60232	8.73425	8.52602	4.96208
ML-1844				POS			level4	209.126	354.8	0.287937	0.345878	0.339527	0.200506	0.186315	0.21629	0.229023	0.250113	0.253007	0.202335	0.350589	0.338148	0.186223	0.189121	0.194306
ML-1845				POS			level4	222.88	354.8	0.0941854	0.180337	0.146327	0.168708	0.182989	0.133337	0.217534	0.186601	0.1538	0.0889427	0.181286	0.0803697	0.120808	0.171045	0.199453
ML-1846				POS			level4	225.11	354.8	0.424947	0.408708	0.309642	0.364321	0.383457	0.446695	0.390545	0.382418	0.405836	0.33815	0.369629	0.403755	0.338153	0.381527	0.344595
ML-1847				POS			level4	241.069	354.8	0.560185	0.569707	0.539526	0.427208	0.505695	0.497825	0.604405	0.470315	0.735528	0.624264	0.466269	0.516187	0.644279	0.613093	0.486458
ML-1848				POS			level4	256.069	354.8	0.270633	0.266449	0.243961	0.261653	0.137923	0.283702	0.125308	0.237384	0.316537	0.310817	0.315141	0.255464	0.293429	0.260007	0.301129
ML-1849				POS			level4	259.079	354.8	0.284283	0.293262	0.239955	0.150813	0.159613	0.306738	0.256499	0.211413	0.348805	0.298438	0.236229	0.251177	0.342057	0.370272	0.21391
ML-1850				POS			level4	273.095	354.8	0.193341	0.117766	0.0825733	0.0609033	0.108595	0.150776	0.0977749	0.108881	0.166105	0.117948	0.0855548	0.121024	0.0737568	0.145087	0.0610716
ML-1851				POS			level4	273.168	354.8	0.11429	0.105159	0.0882632	0.11127	0.104137	0.122889	0.1348	0.159219	0.112945	0.136692	0.138415	0.107045	0.192601	0.142836	0.146364
ML-1852				POS			level4	286.958	354.8	0.914828	0.90308	0.924364	0.921318	0.904295	0.873756	0.86467	0.886806	0.912071	0.890498	0.872817	0.822078	0.923256	0.955009	0.971891
ML-1853				POS			level4	290.908	354.8	0.215374	0.227686	0.201384	0.234986	0.293899	0.203631	0.083781	0.187447	0.173078	0.192544	0.230043	0.180946	0.186367	0.117469	0.223606
ML-1854				POS			level4	302.145	354.8	0.875181	0.828643	0.996182	0.97754	0.85316	0.888699	0.892946	0.944256	0.924549	0.816352	0.7992	0.851205	0.940214	0.905043	0.956548
ML-1855				POS			level4	329.243	354.8	0.607468	0.572241	0.560089	0.375715	0.366094	0.438428	0.820295	0.695935	0.843069	0.678771	0.619169	0.568472	0.727302	0.634247	0.617082
ML-1856				POS			level4	329.932	354.8	0.509148	0.449221	0.44322	0.4884	0.47926	0.490127	0.433319	0.37469	0.487149	0.39239	0.412211	0.395863	0.475476	0.500034	0.436833
ML-1857				POS			level4	331.901	354.8	0.141019	0.0874672	0.0865196	0.10663	0.0908548	0.099937	0.0843075	0.086643	0.116341	0.0924269	0.0682126	0.0952298	0.0996345	0.0646032	0.0889003
ML-1858				POS			level4	334.905	354.8	0.277457	0.16116	0.133807	0.203312	0.203334	0.182791	0.161316	0.198992	0.220128	0.212596	0.0753918	0.306585	0.157874	0.235016	0.158191
ML-1859				POS			level4	344.916	354.8	0.18692	0.0844978	0.168289	0.142701	0.126484	0.149906	0.136721	0.174319	0.0988948	0.134252	0.115357	0.145863	0.136596	0.137397	0.164791
ML-1860				POS			level4	408.908	354.8	0.101191	0.0918224	0.0984522	0.0841215	0.155241	0.0919964	0.105809	0.123324	0.0807617	0.0933999	0.103726	0.0851302	0.158041	0.122554	0.142822
ML-1861				POS			level4	414.911	354.8	0.588117	0.577781	0.552862	0.558872	0.542445	0.535933	0.530987	0.542305	0.585635	0.568366	0.539559	0.523946	0.602438	0.555774	0.646046
ML-1862				POS			level4	438.954	354.8	1.01931	0.97748	0.965651	1.01276	1.039	1.01136	0.971592	0.898488	1.01932	0.904134	0.874721	0.952328	1.06865	0.983447	1.06677
ML-1863				POS			level4	490.911	354.8	0.0982232	0.0478735	0.113463	0.0379291	0.095594	0.0988708	0.044264	0.0845092	0.0724178	0.0839688	0.0291314	0.0479741	0.0869086	0.0983471	0.0966597
ML-1864				POS			level4	496.914	354.8	0.430616	0.49775	0.489932	0.453753	0.502198	0.495755	0.435759	0.465663	0.486429	0.47513	0.394688	0.440154	0.509744	0.505135	0.463715
ML-1865				POS			level4	504.849	354.8	0.181215	0.136064	0.12364	0.154276	0.146535	0.159554	0.103493	0.0728111	0.100486	0.123585	0.144261	0.0391629	0.0613417	0.0763108	0.208642
ML-1866				POS			level4	532.967	354.8	0.190692	0.19829	0.18846	0.227472	0.26178	0.218091	0.152568	0.151521	0.150497	0.142898	0.167417	0.175334	0.172451	0.189338	0.256907
ML-1867				POS			level4	592.458	354.8	1.20488	1.81851	1.015	1.34581	1.20767	0.776685	0.752167	0.858225	0.930706	0.690302	0.555204	0.457853	0.835157	0.600748	0.482983
ML-1868				POS			level4	82.9451	354.7	2.73179	2.54887	2.48655	2.31294	2.31891	2.44705	2.4517	2.40262	2.70575	2.41474	2.27539	2.36509	2.81105	2.60454	2.64904
ML-1869				POS			level4	146.912	354.7	1.85054	1.8514	1.71007	1.80281	1.78555	1.70632	1.76105	1.59975	1.87552	1.56195	1.65451	1.60041	1.89477	1.89376	1.82686
ML-1870				POS			level4	162.907	354.7	1.83888	1.80075	1.76719	1.74335	1.73469	1.80227	1.88865	1.86442	2.00038	1.7301	1.52208	1.72313	1.89613	1.86948	1.87036
ML-1871				POS			level4	204.954	354.7	2.64732	2.35977	2.53638	2.381	2.28148	2.32709	2.39125	2.34869	2.40552	2.36307	2.14378	2.20776	2.63172	2.50237	2.49571
ML-1872				POS			level4	205.069	354.7	8.46383	8.56567	6.41088	5.94615	6.35161	8.82351	7.85369	6.61166	9.37807	8.91798	7.34131	7.54375	9.06111	9.22463	6.80381
ML-1873				POS			level4	247.079	354.7	0.806096	0.742555	0.633078	0.660411	0.670786	0.755225	0.77444	0.761414	0.946575	0.8583	0.639737	0.697237	0.902051	0.832841	0.618123
ML-1874				POS			level4	249.926	354.7	0.354213	0.343243	0.254913	0.363376	0.434952	0.500856	0.314218	0.32964	0.331433	0.328765	0.294253	0.310145	0.551154	0.312375	0.318592
ML-1875				POS			level4	285.952	354.7	0.149114	0.207645	0.174738	1.51715	0.23024	0.226194	1.46288	1.59009	0.100956	1.42781	0.142184	1.51218	0.13343	0.151275	1.6461
ML-1876				POS			level4	318.241	354.7	0.218227	0.237871	0.116852	0.133334	0.102022	0.0855776	0.14968	0.150804	0.185427	0.123019	0.0732853	0.0616433	0.106894	0.152424	0.131947
ML-1877				POS			level4	365.941	354.7	0.390829	0.407979	0.356534	0.421556	0.458803	0.459355	0.483647	0.419465	0.410055	0.488917	0.495633	0.544425	0.644285	0.52488	0.670265
ML-1878				POS			level4	413.905	354.7	0.242143	0.208433	0.187739	0.204699	0.219782	0.155702	0.224446	0.181212	0.245654	0.174418	0.178912	0.187674	0.228626	0.213634	0.251143
ML-1879				POS			level4	471.892	354.7	0.0720355	0.0937373	0.0970355	0.0744837	0.0481862	0.0894314	0.0307168	0.0717063	0.0922869	0.0428917	0.0384209	0.0775185	0.12345	0.104179	0.128325
ML-1880				POS			level4	86.084	354.6	4.48916	4.25905	4.23137	3.71061	3.45835	4.6453	4.08874	3.84079	4.69023	4.30134	3.42877	5.83125	6.58788	6.90559	4.39388
ML-1881				POS			level4	126.089	354.6	0.940982	0.270712	0.298165	0.213177	1.57186	0.283648	0.309815	0.320886	0.264658	1.88515	0.29195	0.975047	0.262947	0.303189	1.77039
ML-1882				POS			level4	207.087	354.6	0.621427	0.646325	0.292975	0.464718	0.268714	0.716301	0.732157	0.595628	0.722322	0.638454	0.559324	0.549227	0.705953	0.741678	0.558472
ML-1883				POS			level4	249.148	354.6	0.336134	0.313735	0.256042	0.282344	0.310222	0.287984	0.380319	0.292209	0.275663	0.31253	0.281459	0.251787	0.275426	0.340472	0.322982
ML-1884				POS			level4	239.101	354.5	3.71326	4.03896	3.23007	3.37573	3.60542	3.56523	0.0973823	3.44156	0.123978	3.73809	3.5834	3.33684	4.00044	3.99879	3.77031
ML-1885				POS			level4	331.031	354.5	0.106623	0.174851	0.179473	0.102451	0.084325	0.0778633	0.05091	0.0341086	0.0173432	0.0672082	0.043813	0.0705114	0.0874571	0.0477689	0.0835304
ML-1886				POS			level4	247.929	354.4	1.26438	1.14444	1.12066	1.17124	1.13519	1.07128	1.15759	1.14481	1.17538	1.04433	0.950414	0.955168	1.25183	1.15572	1.16437
ML-1887				POS			level4	265.153	354.4	0.0699238	0.080647	0.089693	0.0511469	0.0739805	0.0699987	0.094344	0.0503868	0.106147	0.0696482	0.0142687	0.0838149	0.151808	0.131982	0.100179
ML-1888				POS			level4	702.5	354.4	0.781667	0.671108	0.669462	0.655681	0.827194	0.655164	1.28444	1.00137	1.15634	0.684132	0.715549	0.639478	0.762452	0.899148	0.786305
ML-1889				POS			level4	80.948	354.2	8.01046	7.24277	7.00357	6.70471	6.34245	7.41688	6.87843	7.07006	7.89054	7.08345	6.55633	6.95154	7.89775	7.56766	7.65605
ML-1890				POS			level4	164.921	354.2	2.35351	2.091	2.08866	1.85055	1.74185	2.13815	1.8274	2.01707	2.33477	1.97488	1.63232	1.86299	2.05277	1.90916	2.02148
ML-1891				POS			level4	173.078	354.2	2.93949	2.91409	3.01714	2.86653	2.71326	2.98666	3.17734	2.99903	3.12851	2.85291	2.79707	2.90054	3.24961	3.1925	3.01862
ML-1892				POS			level4	208.133	354.2	0.186234	0.451848	0.236552	0.360211	0.31198	0.337445	0.417514	0.320051	0.381734	0.391646	0.32826	0.336014	0.422668	0.445689	0.305992
ML-1893				POS			level4	230.079	354.2	0.258523	0.194852	0.136107	0.109397	0.276942	0.26662	0.204407	0.185491	0.329542	0.327587	0.314266	0.198919	0.163623	0.343546	0.175149
ML-1894				POS			level4	245.064	354.2	1.01405	1.18336	0.811623	0.787548	0.740888	0.971267	0.982012	0.859068	1.11082	1.04553	0.831507	0.83882	1.02548	1.27714	0.902751
ML-1895				POS			level4	258.981	354.2	4.11722	3.99983	3.7031	3.79878	4.11883	4.42444	4.65029	3.95583	4.2435	4.66862	4.91823	4.51356	5.4145	5.2221	4.9643
ML-1896				POS			level4	262.135	354.2	0.202543	0.159718	0.138353	0.163643	0.198498	0.228397	0.191594	0.153931	0.242694	0.106107	0.144283	0.195809	0.0702706	0.267846	0.242352
ML-1897				POS			level4	269.137	354.2	0.120105	0.11097	0.173818	0.223247	0.127254	0.134907	0.0587915	0.181488	0.0887934	0.186232	0.203627	0.113405	0.0993273	0.191548	0.079559
ML-1898				POS			level4	269.867	354.2	0.506094	0.415334	0.339209	0.409162	0.403391	0.428094	0.387662	0.367506	0.430355	0.363931	0.367468	0.374808	0.456409	0.384679	0.407328
ML-1899				POS			level4	276.145	354.2	0.412561	0.457414	0.37121	0.338157	0.230232	0.472725	0.332728	0.421218	0.556354	0.42878	0.425135	0.355592	0.409906	0.23595	0.422798
ML-1900				POS			level4	285.035	354.2	25.742	22.8141	24.2374	24.1268	27.0732	23.5482	0.255071	24.2776	0.390292	23.0158	21.8133	23.5562	26.1791	23.1309	26.3339
ML-1901				POS			level4	287.968	354.2	0.159063	0.140251	0.125526	0.114227	0.152097	0.0828177	0.0671403	0.126388	0.126787	0.13437	0.113977	0.139387	0.165464	0.119912	0.117121
ML-1902				POS			level4	299.885	354.2	0.56674	0.61827	0.58728	0.579179	0.564791	0.591836	0.526209	0.497588	0.624003	0.560707	0.515767	0.479412	0.700724	0.564862	0.647569
ML-1903				POS			level4	301.882	354.2	0.13965	0.0902002	0.113128	0.116971	0.0999307	0.134691	0.115215	0.0593109	0.131952	0.0933272	0.103528	0.100042	0.156457	0.15836	0.126213
ML-1904				POS			level4	305.887	354.2	0.186581	0.157262	0.0842194	0.180423	0.208641	0.0687842	0.118274	0.150134	0.130502	0.115831	0.130439	0.159674	0.228693	0.0925262	0.197437
ML-1905				POS			level4	320.257	354.2	0.483524	0.497093	0.348033	0.355744	0.303545	0.377307	0.52207	0.472262	0.378119	0.337665	0.311897	0.423913	0.344084	0.364469	0.347749
ML-1906				POS			level4	356.95	354.2	0.556329	0.612812	0.600163	0.565361	0.612494	0.626622	0.579889	0.603925	0.629229	0.609755	0.526762	0.553604	0.731503	0.609533	0.6955
ML-1907				POS			level4	358.906	354.2	0.172942	0.342271	0.236363	0.233857	0.297085	0.294906	0.378939	0.291082	0.236755	0.363483	0.392112	0.348672	0.430415	0.40296	0.436218
ML-1908				POS			level4	370.958	354.2	0.423702	0.323968	0.363407	0.406287	0.400553	0.371495	0.390758	0.445831	0.409016	0.48375	0.422493	0.4759	0.523395	0.49952	0.488109
ML-1909				POS			level4	371.935	354.2	0.429869	0.394007	0.453	0.369269	0.463956	0.432449	0.405598	0.368466	0.473264	0.438571	0.424101	0.320817	0.483251	0.467394	0.487697
ML-1910				POS			level4	392.94	354.2	0.214727	0.137176	0.116517	0.170523	0.14778	0.147585	0.224697	0.171619	0.201066	0.205823	0.315037	0.278999	0.251683	0.281292	0.287126
ML-1911				POS			level4	441.929	354.2	0.356376	0.34672	0.34268	0.287752	0.368545	0.336568	0.333783	0.331758	0.380563	0.318253	0.320804	0.341021	0.377407	0.374213	0.424826
ML-1912				POS			level4	475.326	354.2	3.45336	3.34452	3.37587	3.04376	3.13156	3.2742	3.38092	3.29776	3.27864	3.13423	3.04157	3.24466	3.49273	3.29309	3.60473
ML-1913				POS			level4	475.828	354.2	1.91273	1.66756	1.61256	1.6467	1.61482	1.72836	1.72244	1.88047	1.87257	1.71946	1.67195	1.66396	1.86255	1.86749	1.98142
ML-1914				POS			level4	476.329	354.2	0.479628	0.416753	0.559524	0.513102	0.543257	0.574345	0.570498	0.545645	0.513833	0.462191	0.493678	0.553617	0.536978	0.590136	0.49374
ML-1915				POS			level4	504.347	354.2	0.442017	0.426977	0.355245	0.40167	0.446099	0.336081	0.439669	0.412421	0.369924	0.400473	0.385339	0.466449	0.32573	0.35117	0.396629
ML-1916				POS			level4	523.932	354.2	0.238087	0.258064	0.222278	0.234483	0.210614	0.221254	0.253171	0.193208	0.218581	0.22872	0.176842	0.167432	0.308034	0.225241	0.273115
ML-1917				POS			level4	542.323	354.2	0.285509	0.319547	0.333608	0.38945	0.344713	0.336311	0.877431	0.998627	0.858994	0.335792	0.262089	0.282208	0.36941	0.32599	0.421811
ML-1918				POS			level4	544.339	354.2	0.608845	0.298591	0.579176	1.13746	1.15173	0.0934303	1.01796	0.973847	0.890305	0.0348492	0.0906099	0.141206	0.0286274	0.110781	0.333236
ML-1919				POS			level4	679.417	354.2	4.04989	3.46937	4.03987	2.41406	2.34674	1.81637	1.43037	1.31618	1.66473	0.970555	0.919675	0.731636	1.45073	1.33814	1.73805
ML-1920				POS			level4	680.42	354.2	1.55995	1.46012	1.63272	1.02449	0.825724	0.762773	0.542668	0.551473	0.688206	0.46656	0.384221	0.355197	0.669887	0.680611	0.551814
ML-1921				POS			level4	801.524	354.2	0.675818	0.641498	0.661537	0.205107	0.178534	0.172033	0.289705	0.234714	0.302774	0.590506	0.614033	0.6853	0.523687	0.466982	0.560546
ML-1922				POS			level4	866.49	354.2	0.396462	0.153455	0.406147	0.424813	0.219765	0.109374	0.0209429	0.377074	0.109372	0.360924	0.0332422	0.343092	0.124801	0.192659	0.359945
ML-1923				POS			level4	142.939	354.1	1.54916	1.37218	1.38145	1.13854	1.06483	1.39025	1.17584	1.36404	1.44712	1.33287	1.11227	1.23505	1.35601	1.27045	1.42161
ML-1924				POS			level4	162.972	354.1	0.397679	0.435421	0.424992	0.419398	0.330411	0.462363	0.394151	0.388314	0.375676	0.428674	0.454581	0.393533	0.493021	0.48818	0.434288
ML-1925				POS			level4	177.064	354.1	2.696	2.41307	2.57252	2.5287	2.51769	2.41695	2.86454	2.75431	2.81643	2.48414	2.29599	2.61983	2.71209	2.53851	2.73188
ML-1926				POS			level4	238.002	354.1	0.722274	0.579677	0.606035	0.691935	0.707535	0.651266	0.693897	0.673583	0.568898	0.67473	0.77379	0.611587	0.790641	0.838011	0.782207
ML-1927				POS			level4	241.926	354.1	1.13732	1.11748	0.985731	1.00316	1.0601	1.10408	1.0766	1.0023	1.02419	0.986028	0.922736	1.03731	1.11138	1.11715	1.2085
ML-1928				POS			level4	249.11	354.1	0.353411	0.303337	0.330374	0.274409	0.312691	0.307304	0.36713	0.29201	0.275731	0.242986	0.299975	0.256545	0.314003	0.339702	0.348311
ML-1929				POS			level4	249.157	354.1	0.122949	0.179189	0.206046	0.192856	0.180991	0.139535	0.1454	0.18686	0.221851	0.226566	0.148772	0.190887	0.148098	0.116947	0.167288
ML-1930				POS			level4	257.1	354.1	0.173242	0.338401	0.24797	0.247547	0.391288	0.355689	0.398965	0.363187	0.346235	0.281471	0.32157	0.33543	0.390957	0.340951	0.275982
ML-1931				POS			level4	285.095	354.1	0.122399	0.109037	0.0918105	0.102926	0.124834	0.105326	0.113307	0.0979395	0.172226	0.19552	0.0823953	0.133808	0.178476	0.18257	0.152272
ML-1932				POS			level4	293.174	354.1	0.263114	0.222298	0.191818	0.202723	0.213236	0.233568	0.0460364	0.175062	0.258552	0.201013	0.22605	0.195172	0.0906305	0.108228	0.257064
ML-1933				POS			level4	360.324	354.1	0.265096	0.184477	0.257992	0.0964117	0.114318	0.152568	0.229085	0.16401	0.279984	0.143546	0.115	0.101368	0.112087	0.0722033	0.0601223
ML-1934				POS			level4	393.21	354.1	0.969602	0.131157	0.0678503	0.0985627	0.158689	0.184094	3.15318	0.782095	0.214279	0.155229	2.00772	0.653034	0.133125	0.157948	0.139198
ML-1935				POS			level4	401.917	354.1	0.193717	0.114802	0.162394	0.134396	0.252623	0.0261247	0.239714	0.1637	0.236397	0.17752	0.271751	0.262281	0.314637	0.203628	0.26944
ML-1936				POS			level4	413.267	354.1	0.476431	0.475039	0.513676	0.484228	0.426712	0.432019	0.558359	0.497661	0.531611	0.507608	0.462316	0.487079	0.501131	0.507137	0.538227
ML-1937				POS			level4	499.888	354.1	0.165843	0.158359	0.125988	0.127275	0.101997	0.182365	0.161723	0.144801	0.192947	0.184927	0.150839	0.152347	0.149575	0.200771	0.138584
ML-1938				POS			level4	214.108	354	0.340156	0.427758	0.368901	0.202942	0.166514	0.444619	0.360043	0.39846	0.547436	0.471367	0.405765	0.140072	0.458906	0.485572	0.323224
ML-1939				POS			level4	231.121	354	0.192736	0.204708	0.271097	0.157013	0.286616	0.205232	0.190292	0.291868	0.367797	0.20879	0.208922	0.118217	0.219459	0.226394	0.216326
ML-1940				POS			level4	236.999	354	10.1438	9.96403	9.02515	9.41371	10.2011	10.9836	11.2873	9.84442	10.1962	11.0568	11.7054	11.3705	13.4322	12.8685	12.6579
ML-1941				POS			level4	251.089	354	0.545479	0.528073	0.429824	0.41351	0.523669	0.479733	0.484316	0.424108	0.600862	0.51905	0.427303	0.514311	0.543303	0.463826	0.511999
ML-1942				POS			level4	266.137	354	0.435327	0.385895	0.335801	0.50946	0.323286	0.367662	0.448281	0.422262	0.518811	0.421401	0.351257	0.390062	0.402819	0.383053	0.364883
ML-1943				POS			level4	274.947	354	1.02092	0.966471	0.895916	0.885728	0.82666	1.01513	0.901082	0.897552	1.05959	0.798709	0.805513	0.8276	1.02493	0.908667	0.925108
ML-1944				POS			level4	384.863	354	0.238933	0.272652	0.182192	0.299353	0.342568	0.377708	0.21721	0.220526	0.310296	0.310186	0.289426	0.254831	0.352978	0.359724	0.335891
ML-1945				POS			level4	392.863	354	0.215642	0.121749	0.0779286	0.157035	0.147592	0.185761	0.199306	0.194843	0.100406	0.175691	0.248956	0.235528	0.0748502	0.234896	0.132826
ML-1946				POS			level4	477.918	354	0.0743772	0.125534	0.017961	0.0694817	0.0911684	0.103006	0.0584151	0.0545467	0.0808082	0.101035	0.134936	0.0933772	0.109179	0.192084	0.0899612
ML-1947				POS			level4	417.885	353.9	0.223079	0.26226	0.269502	0.180557	0.160443	0.236353	0.221044	0.204614	0.233618	0.271867	0.146036	0.170349	0.300683	0.2349	0.213842
ML-1948				POS			level4	98.0581	353.8	2.1707	2.5225	0.241471	0.310016	0.256873	2.56675	2.11479	0.313961	0.312232	0.354954	2.18922	2.33965	0.288269	2.59303	0.266042
ML-1949				POS			level4	103.087	353.8	40.1581	44.2706	35.6225	36.956	39.1985	38.8589	45.2219	0.0823268	42.3569	17.3548	40.6193	35.8383	41.6816	45.4641	43.7929
ML-1950				POS			level4	161.137	353.8	0.272317	0.330684	0.350233	0.287276	0.247397	0.30766	0.422133	0.319904	0.329029	0.362626	0.309732	0.193119	0.347996	0.380383	0.324778
ML-1951				POS			level4	162.076	353.8	0.567115	0.554848	0.589076	0.492111	0.725696	0.806037	0.532534	0.315671	0.763089	0.66299	0.59691	0.224653	0.624615	0.700206	0.259485
ML-1952				POS			level4	282.222	353.7	0.409607	0.391838	0.366091	0.333158	0.323975	0.314956	0.402567	0.335123	0.385295	0.341866	0.254168	0.367491	0.339766	0.414017	0.218468
ML-1953				POS			level4	359.925	353.7	0.283219	0.27234	0.298428	0.264423	0.27163	0.305809	0.183427	0.240672	0.296481	0.238365	0.217078	0.260752	0.331351	0.260236	0.281155
ML-1954				POS			level4	107.967	353.6	22.5302	21.6709	19.9888	20.0414	19.7485	21.9743	20.8787	20.4956	23.1196	19.832	18.4874	19.9841	22.902	21.4842	21.976
ML-1955				POS			level4	147.065	353.6	0.940652	0.823223	0.816622	0.724448	0.684817	0.91246	0.741385	0.81147	1.01968	0.817841	0.817167	0.7523	1.10347	0.995081	0.768358
ML-1956				POS			level4	176.128	353.6	0.277869	0.280871	0.229613	0.154468	0.246147	0.199701	0.184567	0.243846	0.293716	0.138173	0.19357	0.253792	0.299097	0.248301	0.230372
ML-1957				POS			level4	185.115	353.6	2.4557	2.33201	2.17792	2.24348	2.28124	2.34705	2.55161	2.22883	2.52535	2.31081	2.0976	2.31522	2.38215	2.46902	2.46382
ML-1958				POS			level4	240.093	353.6	0.515655	0.497236	0.487364	0.407659	0.504364	0.509761	0.513432	0.433684	0.561548	0.484256	0.476644	0.431756	0.458067	0.468722	0.549599
ML-1959				POS			level4	250.178	353.6	0.779428	0.743725	0.699971	0.612028	0.723373	0.709586	0.760049	0.713576	0.778231	0.706512	0.614734	0.649296	0.713644	0.710557	0.687665
ML-1960				POS			level4	261.131	353.6	3.13507	2.98587	2.88831	2.81614	2.79661	3.18067	2.97584	2.7206	3.08687	2.9834	2.6737	2.85327	3.28967	3.02807	3.18249
ML-1961				POS			level4	349.184	353.6	0.686022	0.562742	0.614215	0.619034	0.622561	0.612994	0.694671	0.609816	0.676676	0.648016	0.565736	0.65287	0.650293	0.677979	0.673325
ML-1962				POS			level4	804.553	353.6	29.0206	17.5226	24.7245	24.8071	16.9508	16.452	9.19757	24.6153	1.29088	25.0268	8.43519	22.9581	9.39554	17.1726	28.8319
ML-1963				POS			level4	805.556	353.6	13.9913	8.58282	12.1692	12.4483	8.32099	8.44502	4.32204	11.7844	0.231729	11.4206	4.03398	10.7271	4.73805	8.67842	13.7757
ML-1964				POS			level4	80.0454	353.5	42.887	39.415	36.8594	35.8163	35.4312	36.277	42.9066	0.262703	40.956	38.8382	37.0291	36.8573	0.495112	41.0274	42.9581
ML-1965				POS			level4	185.897	353.5	0.319289	0.296688	0.251137	0.18737	0.2793	0.275913	0.291003	0.224331	0.281997	0.199431	0.261024	0.242334	0.245871	0.35264	0.29165
ML-1966				POS			level4	218.109	353.5	0.44673	0.289701	0.348092	0.308589	0.343546	0.3963	0.395274	0.262092	0.403504	0.394587	0.380634	0.323267	0.404186	0.468002	0.301287
ML-1967				POS			level4	275.162	353.5	0.100061	0.130037	0.094837	0.0441961	0.0837561	0.0695517	0.0890261	0.066547	0.123107	0.0749788	0.090924	0.114497	0.030854	0.0693714	0.114086
ML-1968				POS			level4	343.958	353.5	1.94707	1.95381	1.78824	1.80951	2.0267	2.1622	2.20773	1.78586	2.24966	2.18316	2.2173	2.08601	2.59598	2.471	2.34104
ML-1969				POS			level4	354.845	353.5	0.282075	0.261905	0.136224	0.249924	0.284825	0.244361	0.230301	0.201386	0.279108	0.278879	0.189388	0.223397	0.285841	0.243876	0.198613
ML-1970				POS			level4	442.822	353.5	0.0669992	0.0477094	0.0365567	0.0675901	0.0509651	0.0405822	0.0476374	0.0324116	0.0411225	0.0229695	0.0172394	0.0490541	0.07676	0.0915126	0.068109
ML-1971				POS			level4	800.523	353.5	1.69071	1.67358	1.67024	0.658029	0.78072	0.655199	0.826899	0.689003	0.724578	1.49222	1.58878	1.72453	1.33553	1.52116	1.40596
ML-1972				POS			level4	163.098	353.4	6.68137	6.35107	0.0733422	6.20348	6.76662	0.107445	7.2659	6.93997	6.71939	6.33434	5.84368	5.83666	6.76232	6.39236	6.75054
ML-1973				POS			level4	165.926	353.4	0.728236	0.669372	0.508583	0.595979	0.545734	0.683317	0.61077	0.619238	0.708749	0.62007	0.423565	0.582946	0.706105	0.716313	0.618262
ML-1974				POS			level4	217.105	353.4	7.64864	6.36735	6.27412	5.06285	6.39878	5.397	7.4002	6.69476	5.89264	7.02189	4.82905	5.79804	5.69424	7.3015	7.5167
ML-1975				POS			level4	252.901	353.4	0.235488	0.401039	0.293312	0.155968	0.288115	0.24484	0.166513	0.293985	0.464788	0.380297	0.300939	0.279363	0.359718	0.434152	0.328605
ML-1976				POS			level4	289.932	353.4	0.665701	0.719312	0.558772	0.608401	0.551559	0.697444	0.673129	0.644328	0.751331	0.625939	0.627472	0.606521	0.723657	0.633552	0.714671
ML-1977				POS			level4	305.157	353.4	1.71454	1.46407	1.31195	1.31792	1.43743	1.51267	1.45938	1.37627	1.53421	1.32983	1.11068	1.26897	1.51351	1.35498	1.52983
ML-1978				POS			level4	326.904	353.4	1.51443	1.58184	1.31911	1.43826	1.52145	1.707	1.4848	1.33989	1.5819	1.45924	1.42693	1.52155	1.67116	1.68094	1.68889
ML-1979				POS			level4	341.265	353.4	0.127559	0.114962	0.0727251	0.0648017	0.0648031	0.213778	0.128044	0.0736442	0.127709	0.230971	0.138536	0.121236	0.135874	0.0449854	0.0734429
ML-1980				POS			level4	381.844	353.4	0.105425	0.0738358	0.0792219	0.103419	0.110643	0.111996	0.0870704	0.0982046	0.0729113	0.0548684	0.0893465	0.0559856	0.10506	0.109844	0.0685474
ML-1981				POS			level4	428.936	353.4	0.579044	0.609461	0.437056	0.567069	0.590825	0.654959	0.548712	0.439886	0.611766	0.56899	0.712555	0.571634	0.759342	0.806015	0.742934
ML-1982				POS			level4	456.913	353.4	0.0152306	0.0228721	0.0473455	0.065126	0.0397698	0.0512899	0.0684863	0.0159344	0.0811409	0.0270484	0.0459122	0.0524974	0.0691809	0.0378871	0.0767263
ML-1983				POS			level4	469.111	353.4	0.643166	0.609243	0.513159	0.530363	0.56483	0.505638	0.608283	0.541668	0.583612	0.459757	0.507612	0.556126	0.589491	0.535425	0.591736
ML-1984				POS			level4	535.896	353.4	0.0836142	0.0845316	0.0695863	0.108083	0.0988671	0.138574	0.123268	0.0616509	0.114935	0.121844	0.0878517	0.0898702	0.115623	0.141481	0.129239
ML-1985				POS			level4	599.421	353.4	1.74705	1.63475	1.56109	0.94823	0.898852	0.850262	0.638326	0.672745	0.743202	0.39395	0.384888	0.238691	0.715754	0.584935	0.590893
ML-1986				POS			level4	281.1	353.3	0.149429	0.131728	0.112549	0.0630858	0.0564197	0.128235	0.158982	0.0673149	0.135436	0.104408	0.0834067	0.0574677	0.138138	0.0980052	0.116183
ML-1987				POS			level4	374.91	353.3	0.540674	0.477672	0.431474	0.465241	0.464491	0.511431	0.392876	0.388011	0.651817	0.36741	0.458121	0.475762	0.523649	0.491557	0.513385
ML-1988				POS			level4	432.868	353.3	0.129457	0.151833	0.103017	0.109542	0.166469	0.161209	0.132219	0.0898704	0.146571	0.141659	0.155842	0.12311	0.192004	0.151142	0.0938033
ML-1989				POS			level4	701.495	353.3	1.98484	1.93987	1.83318	1.96936	1.83764	1.89632	2.14282	1.8933	1.74477	1.91221	1.73793	2.22261	2.26975	2.15923	2.3973
ML-1990				POS			level4	205.999	353.2	0.453261	0.480254	0.324232	0.465091	0.394913	0.456192	0.335254	0.444133	0.435426	0.443267	0.436062	0.40316	0.504304	0.410187	0.480896
ML-1991				POS			level4	210.111	353.1	0.199812	0.203629	0.172897	0.195082	0.158409	0.203767	0.134291	0.202929	0.196762	0.130817	0.220023	0.201994	0.241381	0.21702	0.106283
ML-1992				POS			level4	293.21	353.1	0.217274	0.18433	0.203119	0.159755	0.208956	0.274274	0.279149	0.696978	0.266357	0.195089	0.269376	0.172146	1.02509	0.212979	0.105372
ML-1993				POS			level4	327.232	353.1	0.727995	1.66549	1.27326	0.63866	1.28589	1.46358	1.52877	1.34976	1.45212	1.10699	1.42984	1.30994	1.76965	1.65077	1.4854
ML-1994				POS			level4	598.417	353.1	7.65098	7.21925	7.60273	4.80254	4.34403	3.85621	3.02093	2.96704	3.74111	2.08901	1.86496	1.64	3.21517	3.00915	3.22498
ML-1995				POS			level4	456.193	353	0.646862	0.524698	0.531999	0.658801	0.470531	0.515771	0.53506	0.575833	0.583764	0.595112	0.557271	0.587736	0.54588	0.651241	0.641072
ML-1996				POS			level4	928.666	353	0.357006	0.356453	0.326874	0.314911	0.372019	0.287181	0.314032	0.299029	0.35259	0.404988	0.219519	0.315058	0.324899	0.258683	0.335286
ML-1997				POS			level4	73.065	352.9	0.135649	0.323479	0.395392	0.156691	0.286909	0.407597	0.183948	0.347567	0.382186	0.369629	0.334249	0.11894	0.408924	0.35538	0.429286
ML-1998				POS			level4	115.123	352.9	1.18515	1.26167	1.188	0.98282	1.1704	0.222248	1.33078	1.14094	1.38794	0.115668	0.313224	1.19017	1.22701	1.30807	0.122778
[truncated: 31,804 more rows]

## Sheet: Table S3
Table S3 The overlapping different metabolites in SCLW vs SLP and SCLW vs SP with Fold Change > 10
Index	aMS2 name	CAS	Formula	Type	Class	MS2 score	level	mz	rt	SCLW vs SLP		SCLW vs SP		Type
										Fold_Change	Log2FC	Fold_Change	Log2FC
ML-726	Pelargonidin_3-(6''-malonylglucoside)-5-glucoside	‐	C30H32O18	POS	Other	2.51	level2	681.168	185.9	15.8336	3.98491	17.3502	4.11688	up
ML-667	Aurantio-obtusin β-D-glucoside	129025-96-3	C23H24O12	POS	Polyketides	3.71	level1	493.135	161.2	62.3356	5.96198	56.8944	5.83021	up
ML-588	Ginsenoside Ro	34367-04-9	C54H90O24	POS	Terpenoids	2.16	level2	1123.58	201.8	12.8233	3.68069	27.0854	4.75944	up
ML-550	Seconeokadsuranic acid A	124817-74-9	C31H46O4	POS	Terpenoids	2.47	level2	469.332	223.8	11.0494	3.4659	11.2606	3.49321	up
ML-530	Rutaevin	33237-37-5	C26H30O9	POS	Terpenoids	2.67	level2	487.195	208	26.5184	4.72892	26.2467	4.71406	up
ML-489	Cynarasaponin E	117804-11-2	C42H66O15	POS	Terpenoids	3.87	level1	811.449	229.8	22.6291	4.50011	18.4877	4.20849	up
ML-464	Glycitein	40957-83-3	C16H12O5	NEG	Isoflavonoids	2.74	level2	283.062	254.3	62.1653	5.95804	153.485	7.26196	up
ML-461	Iristectorin B	94396-09-5	C23H24O12	POS	Isoflavonoids	3.76	level1	493.135	161.2	62.3356	5.96198	56.8944	5.83021	up
ML-421	Acanthoside B	7374-79-0	C28H36O13	NEG	Lignans and Coumarins	3.88	level1	579.209	171.9	12.5636	3.65118	14.6371	3.87156	up
ML-420	Syringaresinol diglucoside	66791-77-3	C34H46O18	NEG	Lignans and Coumarins	3.92	level1	741.263	159.5	37.5166	5.22946	14.945	3.90159	up
ML-419	Eleutheroside E	573-44-4	C34H46O18	NEG	Lignans and Coumarins	3.93	level1	741.263	159.5	37.5166	5.22946	14.945	3.90159	up
ML-382	Chikusetsusaponin IVa	51415-02-2	C42H66O14	POS	Terpenoids	2.7	level2	407.099	50.8	57.8597	5.85449	61.1937	5.93531	up
ML-264	4-O-feruloyl-D-quinic acid	2613-86-7	C17H20O9	POS	Phenolic acids (C6-C8)	3.64	level1	351.105	137.1	66.6807	6.0592	13.7435	3.78068	up
ML-118	LPC(18:1)	19420-56-5	C26H52NO7P	POS	Fatty acids	3.94	level1	522.356	292.4	11.8978	3.57262	10.4848	3.39023	up
ML-742	Sesamol	533-31-3	C7H6O3	POS	Other	2.47	level2	139.039	142.2	0.0962907	-3.37646	0.0254759	-5.29472	down
ML-733	altenusin	9004-93-7	C18H34O4	NEG	Other	2.74	level2	289.072	148.7	0.00509077	-7.6179	0.00663776	-7.23509	down
ML-65	Canavanine	543-38-4	C5H12N4O3	POS	Amino acids and Peptides	2.21	level2	215.053	14.8	0.0896742	-3.47916	0.0405059	-4.62573	down
ML-639	1-Methoxy-3-carbaldehyde	67282-55-7	C10H9NO2	NEG	Alkaloids	2.36	level2	174.056	177.5	0.0776975	-3.68599	0.0601137	-4.05616	down
ML-602	Indole-3-carboxaldehyde	487-89-8	C9H7NO	NEG	Alkaloids	3.88	level1	144.046	187.4	0.0830818	-3.58932	0.0436694	-4.51723	down
ML-460	Pratensein	2284-31-3	C16H12O6	NEG	Isoflavonoids	3.79	level1	299.057	210.2	0.00344968	-8.17932	0.0018319	-9.09244	down
ML-416	Isopongaflavone	64125-33-3	C21H18O4	NEG	Flavonoids	2.1	level2	333.109	200.1	0.0288962	-5.11298	0.0173643	-5.84773	down
ML-406	Cinnamtannin_D1	97233-06-2	C45H36O18	POS	Flavonoids	2.27	level2	865.198	140.9	0.000782467	-10.3197	0.000705678	-10.4687	down
ML-403	kaempferol-7-O-deoxyhexoside	‐	C21H20O10	NEG	Flavonoids	2.48	level2	431.089	162.9	0.0777282	-3.68542	0.0431665	-4.53395	down
ML-402	(2R,3R)-2-(3,4-dihydroxyphenyl)-3,5-dihydroxy-7-methoxy-2,3-dihydrochromen-4-one	‐	C16H14O7	NEG	Flavonoids	2.49	level2	317.067	188.9	0.026189	-5.2549	0.0225744	-5.46917	down
ML-381	Pinoquercetin	491-49-6	C16H12O7	NEG	Flavonoids	2.71	level2	315.052	199.4	0.0088888	-6.8138	0.00936672	-6.73824	down
ML-369	7-[(2S,3R,4S,5S,6R)-4,5-dihydroxy-6-(hydroxymethyl)-3-[(2S,3R,4R,5R,6S)-3,4,5-trihydroxy-6-methyl-tetrahydropyran-2-yl]oxy-tetrahydropyran-2-yl]oxy-5-hydroxy-2-(4-hydroxy-3-methoxy-phenyl)chromen-4-one	111133-90-5	C28H32O15	POS	Flavonoids	3.73	level1	609.182	160.4	0.0253466	-5.30206	0.0347979	-4.84486	down
ML-368	Neodiosmin	38665-01-9	C28H32O15	POS	Flavonoids	3.74	level1	609.182	160.4	0.0253466	-5.30206	0.0347979	-4.84486	down
ML-364	Pinobanksin	548-82-3	C15H12O5	NEG	Flavonoids	3.8	level1	271.062	211	0.0873407	-3.5172	0.0501608	-4.3173	down
ML-359	(2R,3R)-2-(2,6-dihydroxyphenyl)-3,5,7-trihydroxy-chroman-4-one	82854-32-8	C15H12O7	NEG	Flavonoids	3.83	level1	303.052	180.7	0.0213682	-5.54839	0.033623	-4.89441	down
ML-351	Butin	21913-99-5	C15H12O5	NEG	Flavonoids	3.86	level1	271.062	211	0.0873407	-3.5172	0.0501608	-4.3173	down
ML-345	Butein	21849-70-7	C15H12O5	NEG	Flavonoids	3.89	level1	271.062	211	0.0873407	-3.5172	0.0501608	-4.3173	down
ML-338	Catechin	154-23-4	C15H14O6	POS	Flavonoids	3.91	level1	291.087	144.4	0.00936491	-6.73852	0.0117701	-6.40873	down
ML-336	Procyanidin B2	29106-49-8	C30H26O12	NEG	Flavonoids	3.92	level1	577.136	160.2	0.00904262	-6.78904	0.0219574	-5.50915	down
ML-328	Procyanidin C1	37064-30-5	C45H38O18	NEG	Flavonoids	3.93	level1	865.199	159.2	0.000643101	-10.6027	0.000712664	-10.4545	down
ML-303	Diferuloyl glycerol	‐	C23H24O9	NEG	Phenolic acids (C6-C13)	2.3	level2	443.139	198.6	0.05668	-4.14102	0.0165496	-5.91706	down
ML-173	Arachidonic acid	506-32-1	C20H32O2	NEG	Fatty acids	3.85	level1	303.233	309.6	0.0680927	-3.87636	0.0587269	-4.08983	down
a The substance name obtained from qualitative matching analysis of secondary mass spectra

## Sheet: Table S4
Table S4 The overlapping different metabolites in SCLW vs YLW and SCLW vs SLW with Fold Change > 10
Index	aMS2 name	CAS	Formula	Type	Class	MS2 score	level	mz	rt	SCLW vs SLW		SCLW vs YLW		Type
										Fold_Change	Log2FC	Fold_Change	Log2FC
ML-1	Aurantiamide acetate	56121-42-7	C27H28N2O4	POS	Amino acids and Peptides	3.97	level1	445.213	242.4	14.3806	3.84605	62.2467	5.95992	up
ML-27	Glutathione	70-18-8	C10H17N3O6S	NEG	Amino acids and Peptides	3.87	level1	306.077	28.3	351.637	8.45794	1163.38	10.1841	up
ML-292	Sinapic acid	7362-37-0	C11H12O5	NEG	Phenolic acids (C6-C2)	2.71	level2	223.061	193.5	79.9922	6.32179	74.6487	6.22205	up
ML-318	Nepitrin	569-90-4	C22H22O12	POS	Flavonoids	3.97	level1	479.119	186.6	47.0628	5.55652	17.4865	4.12817	up
ML-320	Kaempferol 3-neohesperidoside	32602-81-6	C27H30O15	POS	Flavonoids	3.95	level1	595.167	183.4	660.855	9.36819	90.2708	6.49619	up
ML-321	Isorhamnetin-3-O-neohespeidoside	55033-90-4	C28H32O16	POS	Flavonoids	3.95	level1	625.177	183.2	393.392	8.61982	148.206	7.21146	up
ML-323	Lonicerin	25694-72-8	C27H30O15	POS	Flavonoids	3.94	level1	595.167	183.4	660.855	9.36819	90.2708	6.49619	up
ML-324	Kaempferol 3-O-sophoroside	19895-95-5	C27H30O16	POS	Flavonoids	3.94	level1	611.162	177.8	85.9026	6.42463	25.6646	4.68171	up
ML-325	Nicotiflorin	17650-84-9	C27H30O15	POS	Flavonoids	3.93	level1	595.167	183.4	660.855	9.36819	90.2708	6.49619	up
ML-326	Robinin	301-19-9	C33H40O19	POS	Flavonoids	3.93	level1	741.225	170.1	77.6997	6.27984	141.466	7.14431	up
ML-329	Isorhamnetin-3-O-glucoside	5041-82-7	C22H22O12	POS	Flavonoids	3.92	level1	479.119	186.6	37.2935	5.22085	20.0943	4.32872	up
ML-330	5-hydroxy-2-(4-hydroxyphenyl)-3-[(2S,3R,4S,5S,6R)-3,4,5-trihydroxy-6-(hydroxymethyl)tetrahydropyran-2-yl]oxy-7-[(2S,3R,4R,5R,6S)-3,4,5-trihydroxy-6-methyl-tetrahydropyran-2-yl]oxy-chromen-4-one	2392-95-2	C27H30O15	POS	Flavonoids	3.92	level1	595.167	183.4	660.855	9.36819	90.2708	6.49619	up
ML-331	Kaempferol 3-O-gentiobioside	22149-35-5	C27H30O16	POS	Flavonoids	3.92	level1	611.162	177.8	85.9026	6.42463	25.6646	4.68171	up
ML-337	3-[(2S,3R,4S,5S,6R)-4,5-dihydroxy-6-[[(2R,3R,4R,5R,6S)-3,4,5-trihydroxy-6-methyl-tetrahydropyran-2-yl]oxymethyl]-3-[(2S,3R,4S,5R)-3,4,5-trihydroxytetrahydropyran-2-yl]oxy-tetrahydropyran-2-yl]oxy-5,7-dihydroxy-2-(4-hydroxyphenyl)chromen-4-one	131573-90-5	C32H38O19	POS	Flavonoids	3.91	level1	727.21	175	82689.6	16.3354	63390.8	15.952	up
ML-339	3-[(2S,3R,4S,5R,6R)-3,5-dihydroxy-6-(hydroxymethyl)-4-[(2S,3R,4R,5R,6S)-3,4,5-trihydroxy-6-methyl-tetrahydropyran-2-yl]oxy-tetrahydropyran-2-yl]oxy-5,7-dihydroxy-2-(4-hydroxyphenyl)chromen-4-one	28447-29-2	C27H30O15	POS	Flavonoids	3.9	level1	595.167	183.4	660.855	9.36819	90.2708	6.49619	up
ML-340	Narcissin	604-80-8	C28H32O16	POS	Flavonoids	3.9	level1	625.177	183.2	480.689	8.90896	137.487	7.10315	up
ML-343	Grosvenorine	156980-60-8	C33H40O19	POS	Flavonoids	3.89	level1	741.225	170.1	77.6997	6.27984	141.466	7.14431	up
ML-344	Kaempferol-3-O-galactoside	23627-87-4	C21H20O11	POS	Flavonoids	3.89	level1	449.109	184.2	99.6024	6.63811	33.0144	5.04502	up
ML-346	Camelliaside A	55696-58-7	C33H40O20	POS	Flavonoids	3.88	level1	757.22	171.3	567.529	9.14855	114.211	6.83556	up
ML-349	2-(3,4-dihydroxyphenyl)-7-hydroxy-5-[(2S,3R,4S,5S,6R)-3,4,5-trihydroxy-6-[[(2R,3R,4R,5R,6S)-3,4,5-trihydroxy-6-methyl-tetrahydropyran-2-yl]oxymethyl]tetrahydropyran-2-yl]oxy-chromen-4-one	‐	C27H30O15	POS	Flavonoids	3.87	level1	595.167	183.4	660.855	9.36819	90.2708	6.49619	up
ML-350	Kaempferol-7-O-β-D-glucopyranoside	16290-07-6	C21H20O11	POS	Flavonoids	3.87	level1	449.109	184.2	54.679	5.77292	47.9322	5.58292	up
ML-355	5,7-dihydroxy-2-[4-hydroxy-3-[(2S,3R,4S,5S,6R)-3,4,5-trihydroxy-6-(hydroxymethyl)tetrahydropyran-2-yl]oxy-phenyl]-3-methoxy-chromen-4-one	115473-28-4	C22H22O12	POS	Flavonoids	3.83	level1	479.119	186.6	58.2535	5.86427	20.0943	4.32872	up
ML-358	Leucoside	27661-51-4	C26H28O15	NEG	Flavonoids	3.83	level1	579.137	182.8	446.778	8.80341	1260.61	10.2999	up
ML-360	2-(3,4-dihydroxyphenyl)-5-hydroxy-7-methoxy-3-[(2S,3R,4S,5S,6R)-3,4,5-trihydroxy-6-[[(2R,3R,4R,5R,6S)-3,4,5-trihydroxy-6-methyl-tetrahydropyran-2-yl]oxymethyl]tetrahydropyran-2-yl]oxy-chromen-4-one	34202-83-0	C28H32O16	POS	Flavonoids	3.82	level1	625.177	183.2	494.403	8.94954	148.206	7.21146	up
ML-362	Azaleatin	529-51-1	C16H12O7	POS	Flavonoids	3.81	level1	317.066	183.1	16.1452	4.01304	74.6224	6.22154	up
ML-370	3-[(2S,3R,4R,5S,6S)-3,5-dihydroxy-6-methyl-4-[(2S,3R,4S,5S,6R)-3,4,5-trihydroxy-6-(hydroxymethyl)tetrahydropyran-2-yl]oxy-tetrahydropyran-2-yl]oxy-5,7-dihydroxy-2-(4-hydroxyphenyl)chromen-4-one	1473419-87-2	C27H30O15	NEG	Flavonoids	3.72	level1	593.153	184.6	119.722	6.90354	59.1718	5.88684	up
ML-371	Rutin	153-18-4	C27H30O16	NEG	Flavonoids	3.63	level1	609.148	178.8	92.5357	6.53194	28.0019	4.80745	up
ML-372	5-hydroxy-2-(4-hydroxyphenyl)-7-[(2S,3R,4S,5S,6R)-3,4,5-trihydroxy-6-(hydroxymethyl)tetrahydropyran-2-yl]oxy-chroman-4-one	529-55-5	C21H22O10	POS	Flavonoids	3.5	level1	435.133	134.7	19.2	4.26303	74.9513	6.22788	up
ML-379	Quercetin_3-(6''-acetylglucoside)	54542-51-7	C23H22O13	NEG	Flavonoids	2.72	level2	505.1	191.3	1171.47	10.1941	1126.3	10.1374	up
ML-386	Kaempferol 3-alpha-L-arabinopyranoside	‐	C20H18O10	POS	Flavonoids	2.68	level2	441.079	29.6	23.8357	4.57505	28.4504	4.83038	up
ML-389	Quercetin 3-O-glucoside-7-O-rhamnoside	18016-58-5	C27H30O16	POS	Flavonoids	2.64	level2	633.144	177.8	80.8659	6.33746	31.079	4.95787	up
ML-39	Linamarin	554-35-8	C10H17NO6	NEG	Amino acids and Peptides	3.84	level1	246.099	38.5	16.7794	4.06862	69.358	6.11599	up
ML-394	Quercetagetin_3'-methylether_7-glucoside	29741-08-0	C22H22O13	POS	Flavonoids	2.54	level2	495.112	155.6	12.5866	3.65382	11.7579	3.55555	up
ML-408	3-O-Neohesperidoside Quercetin	32453-36-4	C27H30O16	NEG	Flavonoids	2.24	level2	609.117	140.3	79.3516	6.31019	76.3031	6.25367	up
ML-409	Cynaroside	5373-11-5	C21H20O11	NEG	Flavonoids	2.24	level2	447.115	93.3	158.922	7.31218	148.604	7.21533	up
ML-436	Pimpinellin	131-12-4	C13H10O5	POS	Lignans and Coumarins	3.57	level1	247.058	175.6	34.0618	5.09008	16.4142	4.03687	up
ML-464	Glycitein	40957-83-3	C16H12O5	NEG	Isoflavonoids	2.74	level2	283.062	254.3	26.9225	4.75074	60.3737	5.91585	up
ML-492	Soyasaponin Ba	114590-20-4	C48H78O19	NEG	Terpenoids	3.86	level1	957.508	253.7	531.648	9.05433	1159.14	10.1788	up
ML-505	Alisol C 23-acetate	26575-93-9	C32H48O6	NEG	Terpenoids	3.68	level1	527.339	279.1	20.9399	4.38818	12.6995	3.6667	up
ML-527	11(13)-Dehydroivaxillin	87441-73-4	C15H20O4	POS	Terpenoids	2.7	level2	265.139	29	254.711	7.99271	122.089	6.93178	up
ML-577	Verminoside	50932-19-9	C24H28O13	NEG	Terpenoids	2.24	level2	523.147	171.9	188.767	7.56046	245.691	7.9407	up
ML-588	Ginsenoside Ro	34367-04-9	C48H76O19	POS	Terpenoids	2.16	level2	1123.58	201.8	71377.9	16.1232	68294.1	16.0595	up
ML-612	N-Desmethyl imatinib	1356565-46-2	C28H29N7O	NEG	Alkaloids	3.67	level1	478.232	210.3	21.7556	4.44332	47.0307	5.55553	up
ML-679	Confluentic acid	6009-12-7	C28H36O8	NEG	Polyketides	2.18	level2	499.219	231.9	137.322	7.10142	63.1188	5.98	up
ML-718	Keracyanine	28338-59-2	C27H31O15	NEG	Other	2.66	level2	594.156	185.2	106.877	6.73981	54.8743	5.77806	up
ML-724	Strychnine_N_Oxide	‐	C21H22N2O3	POS	Other	2.54	level2	351.166	141.8	37.0192	5.2102	23.2109	4.53673	up
ML-738	Piscidic Acid	35388-57-9	C11H12O7	NEG	Other	2.67	level2	255.051	44.4	1196.82	10.225	963.903	9.91274	up
ML-154	Suberic acid	505-48-6	C8H14O4	NEG	Fatty acids	3.89	level1	173.082	164.4	0.0279638	-5.1603	0.0131964	-6.24371	down
ML-294	Coumaroyl quinic acid (isomer of 758, 759)	1108200-72-1	C16H18O8	NEG	Phenolic acids (C6-C4)	2.68	level2	337.094	167.4	0.084311	-3.56813	0.0373359	-4.74329	down
ML-303	Diferuloyl glycerol	‐	C23H24O9	NEG	Phenolic acids (C6-C13)	2.3	level2	443.139	198.6	0.00127911	-9.61064	0.00189097	-9.04666	down
ML-336	Procyanidin B2	29106-49-8	C30H26O12	NEG	Flavonoids	3.92	level1	577.136	160.2	0.0689236	-3.85886	0.0155601	-6.00601	down
ML-36	1-Aminocyclopropane-1-carboxylic acid	22059-21-8	C4H7NO2	NEG	Amino acids and Peptides	3.84	level1	100.04	27.7	0.0102833	-6.60355	0.038187	-4.71077	down
ML-366	5-Hydroxy-3,7,4'-trimethoxyflavone	15486-34-7	C18H16O6	POS	Flavonoids	3.76	level1	329.102	238.3	0.000856348	-10.1895	0.00340132	-8.19969	down
ML-378	Kaempferol 3-O-rhamninoside	83170-31-4	C33H40O19	POS	Flavonoids	2.73	level2	741.225	156.3	0.0775644	-3.68846	0.0534467	-4.22575	down
ML-400	2,3,4,2',4',6'-Hexamethoxychalcone	‐	C21H24O7	POS	Flavonoids	2.5	level2	389.158	187.1	0.0741218	-3.75396	0.0368788	-4.76107	down
ML-416	Isopongaflavone	64125-33-3	C21H18O4	NEG	Flavonoids	2.1	level2	333.109	200.1	0.00849052	-6.87993	0.00981659	-6.67056	down
ML-460	Pratensein	2284-31-3	C16H12O6	NEG	Isoflavonoids	3.79	level1	299.057	210.2	0.00919523	-6.7649	0.0160609	-5.96031	down
ML-501	Platycodigenin	22327-82-8	C30H48O7	NEG	Terpenoids	3.7	level1	519.334	295.7	0.0163336	-5.93602	0.02944	-5.08608	down
ML-511	Rebaudioside B	58543-17-2	C38H60O18	POS	Terpenoids	3.56	level1	787.381	214.2	0.000391843	-11.3174	0.000259563	-11.9116	down
ML-519	Oleanolic acid base + O-HexA-Hex	25406-56-8	C42H66O14	NEG	Terpenoids	2.72	level2	793.44	242.7	0.0017236	-9.18036	0.0018151	-9.10573	down
ML-520	Oleanane -2H, +1O, 1COOH, O-HexA-HexA	118536-86-0	C42H64O15	NEG	Terpenoids	2.72	level2	807.419	232.8	0.0148281	-6.07553	0.00887493	-6.81605	down
ML-558	Rhodinyl Acetate	150-84-5	C12H22O2	NEG	Terpenoids	2.43	level2	197.155	285.7	0.00640157	-7.28736	0.016776	-5.89746	down
ML-565	Corchorusoside_E	210637-19-7	C41H64O19	POS	Terpenoids	2.32	level2	861.41	265.3	0.0574465	-4.12164	0.0671246	-3.89702	down
ML-567	oleuropein	32619-42-4	C25H32O13	NEG	Terpenoids	2.32	level2	539.177	189.6	0.000324662	-11.5888	0.000187157	-12.3835	down
ML-568	Pfaffic_acid	86432-14-6	C29H44O3	POS	Terpenoids	2.3	level2	441.337	229.1	0.0551676	-4.18004	0.0206002	-5.6012	down
ML-586	neoandrographolide	27215-14-1	C26H40O8	POS	Terpenoids	2.19	level2	519.232	161	0.0565847	-4.14345	0.0316419	-4.98202	down
ML-587	Madecassic acid	18449-41-7	C30H48O6	NEG	Terpenoids	2.18	level2	549.345	294.4	0.0340481	-4.87628	0.0252905	-5.30526	down
ML-629	Isotetrandrine	477-57-6	C38H42N2O6	POS	Alkaloids	2.69	level2	645.292	215.8	0.0299749	-5.0601	0.0178624	-5.80693	down
ML-635	VINBLASTINE	865-21-4	C46H58N4O9	POS	Alkaloids	2.61	level2	833.409	241.6	0.0427074	-4.54937	0.0469493	-4.41275	down
[truncated: 5 more rows]

## Sheet: Table S5
Table S5 The differential metabolites similar content change trends with antioxidant activity among five hyacinth beans seed
[truncated: 113 more rows]
